# Supplementary material for: Phytochemical Profiling and Biological Activities of Pericarps and Seeds Reveal the Controversy on “Enucleation” or “Nucleus-Retaining” of Cornus officinalis Fruits
Source: Molecules. 2024 Mar 26;29(7):1473. doi: 10.3390/molecules29071473 (PMC11012811; doi:10.3390/molecules29071473)
Supplement: Supplementary file 1 [file molecules-29-01473-s001.zip]

Archive with 2 entries (2 files):
- Supplementary Excel.xls
- Supplementary materials.pdf
