# Supplementary material for: Phytochemical Profiling and Biological Activities of Pericarps and Seeds Reveal the Controversy on “Enucleation” or “Nucleus-Retaining” of Cornus officinalis Fruits
Source: Molecules. 2024 Mar 26;29(7):1473. doi: 10.3390/molecules29071473 (PMC11012811; doi:10.3390/molecules29071473)
Supplement: Supplementary file 1 [file molecules-29-01473-s001.zip › Supplementary Excel.xls]

## Sheet: Sheet1
Index	Q1 (Da)	Q3 (Da)	Molecular Weight (Da)	Formula	Ionization model	Compounds	Class I	Class II	CAS	Level	P1	P2	P3	S1	S2	S3	A1	A2	A3	mix01	mix02	mix03	cpd_ID	kegg_map
MWSmce461	102.05	56.05	101.048	C4H7NO2	[M+H]+	L-Azetidine-2-carboxylic acid	Alkaloids	Alkaloids	2133-34-8	3	190170	350340	116650	91974	243380	90290	3704.3	5545.9	8328.3	112550	108480	118080	--	--
pmb0484	104.1	60.1	103.091	C5H13NO	[M+H]+	Choline	Alkaloids	Alkaloids	62-49-7	1	2078100	4801600	6962100	4076100	5733400	8199500	14629000	15373000	17173000	7231000	7439500	7578300	C00114	ko00260,ko00564,ko01100,ko02010
pme2433	106.09	88	105.079	C4H11NO2	[M+H]+	Diethanolamine	Alkaloids	Alkaloids	111-42-2	3	11111	17321	15309	21736	21576	12967	38103	23059	22391	20500	15484	19502	C06772	ko00564
pme2122	112.09	95	111.08	C5H9N3	[M+H]+	Histamine	Alkaloids	Alkaloids	51-45-6	3	45514	43739	53563	38251	38809	45272	69969	85066	61412	51927	44183	43868	C00388	ko00340,ko01100,ko01110
pme0066	116.1	74	117.054	C3H7N3O2	[M-H]-	Guanidinoacetate	Alkaloids	Alkaloids	352-97-6	3	15524	12862	3798.8	4515.4	3242.1	2636.1	2997.3	6757	7787.2	8378.7	11984	10538	C00581	ko00260,ko00330,ko01100
mws0191	118.09	59	117.079	C5H11NO2	[M+H]+	Betaine	Alkaloids	Alkaloids	107-43-7	1	1721300	1823000	1731800	1794800	1819700	1828100	1641600	1791800	1826000	1666900	1764500	1747100	C00719	ko00260,ko01100,ko02010
HJKP000649	136.07	91.05	135.068	C8H9NO	[M+H]+	N-benzylformamide	Alkaloids	Alkaloids	6343-54-0	3	84525	50715	47604	54957	42925	38362	51335	58322	112490	81782	62578	82037	C15561	--
pma0948	138.09	121.1	137.084	C8H11NO	[M+H]+	Phenylethanolamine	Alkaloids	Alkaloids	7568-93-6	3	10381	8993.9	19884	7659.3	11162	9678.8	1551.3	1676.7	2579.9	6726.6	5964.1	4715.2	C02735	--
mws0704	140.01	78.96	141.019	C2H8NO4P	[M-H]-	O-Phosphorylethanolamine	Alkaloids	Alkaloids	1071-23-4	3	5241.8	8121.3	7103.4	6589.7	8074.4	9237.4	15816	10240	8991.5	7644.3	9680.3	8921.9	C00346	ko00563,ko00564,ko00600,ko01100
pma2987	142.1	124.09	141.09	C6H11N3O	[M+H]+	Histidinol	Alkaloids	Alkaloids	501-28-0	3	5550500	5503300	5507300	6243600	5127500	5509300	6477700	6732700	6721900	6490300	5940600	5884000	C00860	ko00340,ko01100,ko01110,ko01230
mws1346	162.08	98	161.069	C6H11NO4	[M+H]+	DL-2-Aminoadipic acid	Alkaloids	Alkaloids	542-32-5	3	119290	130800	107030	101650	127000	96386	250530	156130	434440	137870	164590	144450	C00956	ko00300,ko00310,ko00311,ko01100,ko01110,ko01210,ko01230
pmb1754	184	125	184.073	C5H15NO4P+	[M]+	O-Phosphocholine	Alkaloids	Alkaloids	107-73-3	3	100530	80815	77555	114210	107570	114560	121810	140320	129370	111020	112180	125490	C00588	ko00564,ko01100
mws0018	203.22	83	202.216	C10H26N4	[M+H]+	Spermine	Alkaloids	Alkaloids	71-44-3	3	5185500	5498400	6113500	6204800	5319000	6049500	6640500	7232500	6479400	6654900	6156400	6441100	C00750	ko00330,ko00410,ko00480,ko00770,ko01100,ko01240
Zmzp005934	284.3	102.09	283.288	C18H37NO	[M+H]+	Stearamide	Alkaloids	Alkaloids	124-26-5	1	11631	12011	12878	7353.8	10636	8247.9	10204	8140.5	6479.4	9312.5	8689.3	9276.4	C13846	--
mws1375	304.15	185.09	303.143	C12H21N3O6	[M+H]+	Nicotianamine	Alkaloids	Alkaloids	34441-14-0	3	67780	71293	62394	44322	71419	23904	3505.3	7229.9	6494.2	44663	27666	28245	C05324	--
Lmtn001630	312.11	150.05	313.116	C14H19NO7	[M-H]-	2-Glucosyloxy-2-phenylacetic acid amide	Alkaloids	Alkaloids	-	3	5182700	4355500	3453700	2423800	2188800	1482800	76487	222160	145680	1647000	2033300	2194800	--	--
mws0983	326.31	62.06	325.298	C20H39NO2	[M+H]+	N-Oleoylethanolamine	Alkaloids	Alkaloids	111-58-0	1	49528	10875	8856.4	201280	203630	299110	498020	536550	887680	245600	246320	250500	C20792	--
Lmtn001569	474.16	312.1	475.169	C20H29NO12	[M-H]-	2-Glucosyl-glucosyloxy-2-phenylacetic acid amide	Alkaloids	Alkaloids	-	3	45032	51098	75283	55076	40554	62316	22660	21624	15470	40773	41366	31741	--	--
mws0491	122.1	105	121.089	C8H11N	[M+H]+	2-Phenylethylamine	Alkaloids	Benzylphenylethylamine alkaloids	156-28-5	3	87617	64299	75283	68591	57947	492170	63636	54837	168840	103900	114470	148610	C05332	ko00360,ko01100
Lmgp000796	150.06	61.01	149.048	C8H7NO2	[M+H]+	4-Hydroxymandelonitrile	Alkaloids	Phenolamine	13093-65-7	1	1254800	3078200	964070	942980	2512800	1054800	507290	748620	1030100	1265600	1242500	1231500	C00650	--
mws4002	154.09	137	153.079	C8H11NO2	[M+H]+	Dopamine	Alkaloids	Phenolamine	51-61-6	3	3731.2	3032.1	3708.4	4319.6	1146.9	1976.6	4476.5	4227.9	3673.1	37897	35641	33166	C03758	ko00350,ko00950,ko00965,ko01100,ko01110
MWStz070	182.08	91.05	181.074	C9H11NO3	[M+H]+	N-(2-Hydroxy-4-methoxyphenyl)acetamide	Alkaloids	Phenolamine	58469-06-0	1	1454800	935540	817110	1020200	910690	742660	892910	1080700	1820800	1401900	1261600	1587100	--	--
pmb0489	397.2	147.04	396.19	C19H28N2O7	[M+H]+	N-Glucosyl-p-coumaroylputrescine	Alkaloids	Phenolamine	-	3	1472.7	7311.8	4422.9	7078.2	8507.8	6034.1	2966.3	1351	2536.3	5608.8	8420.5	7311.7	--	--
pma0170	498.26	177.05	497.253	C27H35N3O6	[M+H]+	N',N''-Diferuloylspermidine	Alkaloids	Phenolamine	-	3	29531	54407	9	14511	28270	9	9	9	9	5120.5	6129	11796	--	--
pma0702	558.28	207.07	557.274	C29H39N3O8	[M+H]+	N1,N8-Bis(sinapoyl)spermidine	Alkaloids	Phenolamine	-	3	1026500	1535100	780230	524610	525730	513600	21570	25879	24235	444080	391020	441300	C21170	--
pmb0782	86.1	69.2	85.089	C5H11N	[M+H]+	Piperidine	Alkaloids	Piperidine alkaloids	110-89-4	3	296700	501390	214230	252870	322790	172440	234760	221990	331220	316690	267170	278710	C01746	ko00960
mws0103	146.06	91	145.053	C9H7NO	[M+H]+	Indole-3-carboxaldehyde	Alkaloids	Plumerane	487-89-8	3	4076.2	5477.8	7298.8	8250.2	5474.8	9994	20262	52268	26864	12987	16830	9115	C08493	--
mws0102	160.04	116	161.048	C9H7NO2	[M-H]-	Indole-5-carboxylic acid*	Alkaloids	Plumerane	1670-81-1	3	2916.5	1199.8	6453.5	24072	11647	9556.8	61848	31052	17988	13135	13558	22048	--	--
mws1417	160.04	116	161.048	C9H7NO2	[M-H]-	Indole-3-carboxylic acid*	Alkaloids	Plumerane	771-50-6	3	6455.5	1760	11758	40718	25500	16086	53912	61572	42031	17362	18322	13116	C19837	--
Hmmp001310	188.07	118.07	187.063	C11H9NO2	[M+H]+	3-Indoleacrylic acid	Alkaloids	Plumerane	1204-06-4	1	520860	240130	458560	2540600	1551500	1448000	4951000	4212200	4145000	2283200	2042600	2097800	C21283	--
pmb0818	206.1	147.5	205.074	C11H11NO3	[M+H]+	Methoxyindoleacetic acid	Alkaloids	Plumerane	3471-31-6	3	6276.5	5117.5	6284.8	53498	34478	20994	102180	86445	69399	38927	46634	39802	C05660	ko00380
pmb0426	219.1	174.4	218.142	C13H18N2O	[M+H]+	N,N-Dimethyl-5-methoxytryptamine	Alkaloids	Plumerane	1019-45-0	3	43145	40728	48272	10341	4821	17104	9	9	9	15469	5204.5	10782	C08309	--
Hmyp002656	222.08	130.06	221.068	C11H11NO4	[M+H]+	Methyl dioxindole-3-acetate	Alkaloids	Plumerane	57061-18-4	3	18744	9621	10196	21713	11751	12910	16472	16476	16477	12610	9908	10262	--	--
MWStz008	499.21	337.17	498.2	C26H30N2O8	[M+H]+	Vincosamide	Alkaloids	Plumerane	23141-27-7	1	2270200	2364000	1289600	2609600	3152400	1773500	3251300	3773900	2676300	2280800	2375300	2428600	--	--
MWS2032	137.07	65.04	136.064	C7H8N2O	[M+H]+	6-Methylnicotinamide	Alkaloids	Pyridine alkaloids	6960-22-1	3	22897	27239	18309	19406	14930	15703	9	3789	9	12433	9501.9	10330	--	--
pme2268	138.05	94.07	137.048	C7H7NO2	[M+H]+	Trigonelline	Alkaloids	Pyridine alkaloids	535-83-1	3	10584	5654.9	11599	3166.5	3822.7	5547.8	9	3889.9	7211.1	346480	380400	371090	C01004	ko00760
mws0146	138.05	78	137.048	C7H7NO2	[M+H]+	Nicotinic Acid Methyl Ester(Methyl Nicotinate)	Alkaloids	Pyridine alkaloids	93-60-7	3	50978	138660	35215	36390	93707	13124	9	9	9	41922	29206	25883	--	--
pme1137	140.03	94	139.027	C6H5NO3	[M+H]+	6-Hydroxynicotinic acid	Alkaloids	Pyridine alkaloids	5006-66-6	3	8673.6	9964.1	13661	2374.7	1699.2	3455.3	5924.9	9851.4	8431	9924.1	6669.1	6873.5	C01020	ko00760,ko01100
MWS5169	172.04	128.05	173.048	C10H7NO2	[M-H]-	Quinoline-4-carboxylic acid	Alkaloids	Quinoline alkaloids	486-74-8	3	4249.9	2198.9	3931.1	9672.5	8890.3	10291	21287	19194	23199	11576	7344.5	8023.7	C06414	--
pmf0027	449.11	287.06	449.108	C21H21O11+	[M]+	Cyanidin-3-O-galactoside	Flavonoids	Anthocyanidins	142506-26-1	1	50260000	44555000	91391000	33181000	18873000	85518000	3529500	2577800	3733300	36243000	35521000	36836000	C08647	--
Lmjp001877	581.15	287.05	581.15	C26H29O15+	[M]+	Cyanidin-3-O-sambubioside [Cyanidin-3-O-(2''-O-xylosyl)glucoside]	Flavonoids	Anthocyanidins	63535-17-1	3	1108200	231380	860440	730150	67000	539120	9	9	115010	442870	377360	403420	C20490	ko00942
pme1773	595.17	287.06	595.166	C27H31O15+	[M]+	Cyanidin-3-O-rutinoside (Keracyanin)	Flavonoids	Anthocyanidins	28338-59-2	1	28779000	27751000	40787000	14978000	12747000	33360000	287960	1319200	1797300	19006000	15931000	19184000	C08620	ko00942
pme2960	273.08	153	272.068	C15H12O5	[M+H]+	Naringenin chalcone; 2',4,4',6'-Tetrahydroxychalcone	Flavonoids	Chalcones	73692-50-9	1	176070	240240	162440	83052	115060	105070	6435.2	7353.2	7144	81105	77337	83308	C06561	ko00941,ko01100,ko01110
pme1201	273.08	167	274.084	C15H14O5	[M-H]-	Phloretin	Flavonoids	Chalcones	60-82-2	3	16827	16781	21906	12154	8801.6	12387	5396	9854.7	3514.8	11764	9088.9	8897.8	C00774	ko00941,ko01110
Lmlp006175	435.13	273.09	434.121	C21H22O10	[M+H]+	Isosalipurposide (Phlorizin Chalcone)	Flavonoids	Chalcones	4547-85-7	3	723540	1712200	905440	423940	1067600	953180	24594	65788	63367	514170	668170	509460	C16406	ko00941
HJN055	435.13	273.08	436.136	C21H24O10	[M-H]-	Dihydrocharcone-4'-O-glucoside	Flavonoids	Chalcones	-	1	4257300	3014700	1774000	2569400	1605900	1085100	123410	159300	173930	1470300	1227000	1490800	--	--
Lmfn004093	435.13	315.09	436.137	C21H24O10	[M-H]-	Phloretin-4'-O-glucoside (Trilobatin)	Flavonoids	Chalcones	4192-90-9	1	3314700	2877500	1676400	1564500	1265100	898960	59818	111540	91332	1051500	931450	1017600	--	--
mws2118	435.13	166.7	436.137	C21H24O10	[M-H]-	Phloretin-2'-O-glucoside (Phlorizin)	Flavonoids	Chalcones	60-81-1	1	2163000	1356900	872180	1446400	823810	517730	59619	56072	74627	657770	681490	788210	C01604	ko00941,ko01110
Zmpn004068	567.17	273.08	568.179	C26H32O14	[M-H]-	Phloretin-2'-O-(6''-O-xylosyl)glucoside	Flavonoids	Chalcones	-	1	321640	210980	104210	100620	85358	58586	3243	8035.2	803.75	85810	87220	57284	--	--
Lmsn005788	587.14	273.08	588.148	C28H28O14	[M-H]-	Phloretin-4'-O-(6''-Galloyl)glucoside	Flavonoids	Chalcones	-	3	30131	28755	5520.9	17600	18758	3630.2	1841.1	2759.7	3416.8	10598	13311	8488.8	--	--
mws1422	275.09	107	274.084	C15H14O5	[M+H]+	Epiafzelechin*	Flavonoids	Flavanols	24808-04-6	3	349820	246310	265070	138840	119920	90358	5971	6368.2	20128	105320	102110	95506	C12128	ko00941,ko01110
pme3285	275.09	139	274.084	C15H14O5	[M+H]+	Afzelechin (3,5,7,4'-Tetrahydroxyflavan)*	Flavonoids	Flavanols	2545-00-8	3	283550	199050	225970	135400	92492	106690	8959.2	19996	14162	146320	109910	94585	C09320	ko00941,ko01110
MWSHY0174	291.09	139.04	290.079	C15H14O6	[M+H]+	Epicatechin*	Flavonoids	Flavanols	490-46-0	1	172900	280180	932150	172680	137780	358510	12953	23991	88458	465190	442790	416400	C09727	ko00941,ko01100,ko01110
MWSHY0065	291.09	139.04	290.079	C15H14O6	[M+H]+	Catechin*	Flavonoids	Flavanols	154-23-4	1	246420	280410	621170	153720	154190	433090	67926	96744	315440	296440	329470	333150	C06562	ko00941,ko01110
Cmsp007228	303.09	167.03	302.079	C16H14O6	[M+H]+	7-O-Methyleriodictyol	Flavonoids	Flavanols	51857-11-5	3	432210	239450	135700	244540	138810	71661	19278	12843	15187	112950	109940	122130	--	--
mws0049	307.08	139.04	306.074	C15H14O7	[M+H]+	Gallocatechin*	Flavonoids	Flavanols	970-73-0	1	641270	481620	1081300	510730	368190	879220	420280	402700	1950600	649140	604810	632730	C12127	ko00941,ko01110
mws0042	305.07	125	306.074	C15H14O7	[M-H]-	Epigallocatechin*	Flavonoids	Flavanols	970-74-1	1	407720	255460	575760	204070	153840	318730	109200	56443	578550	268830	251370	253290	C12136	ko00941,ko01110
mws1397	441.08	169	442.09	C22H18O10	[M-H]-	Epicatechin gallate*	Flavonoids	Flavanols	1257-08-5	1	52145	170200	211580	15437	45064	68570	6213.5	15678	14911	126680	126880	106660	--	--
mws0355	441.08	169.02	442.09	C22H18O10	[M-H]-	Catechin gallate*	Flavonoids	Flavanols	130405-40-2	1	55152	160610	181890	21631	27680	48575	3316	7485	7499.5	103630	124560	99727	--	--
pmn001416	451.1	341.06	452.111	C24H20O9	[M-H]-	Catechin-(7,8-bc)-4α-(3,4-dihydroxyphenyl)-dihydro-2-(3H)-one	Flavonoids	Flavanols	-	1	973460	334920	1094700	781760	209990	773750	114160	86211	143060	462760	452390	436830	--	--
pmn001415	451.1	341.06	452.111	C24H20O9	[M-H]-	Catechin-(7,8-bc)-4β-(3,4-dihydroxyphenyl)-dihydro-2-(3H)-one	Flavonoids	Flavanols	-	3	312240	153750	524170	131780	42570	101840	2430.8	4817.5	11386	103850	75414	90125	--	--
HJN041	451.12	289.07	452.131	C21H24O11	[M-H]-	Epicatechin glucoside	Flavonoids	Flavanols	-	3	16581	8495.8	39633	15958	17822	54909	9	9	9	34174	31516	35466	--	--
mws2220	457.08	169.02	458.085	C22H18O11	[M-H]-	Gallocatechin 3-O-gallate*	Flavonoids	Flavanols	5127-64-0	3	74968	98716	105210	21468	20032	27671	14557	36883	26800	35362	32645	33058	--	--
mws0034	457.08	169.01	458.085	C22H18O11	[M-H]-	Epigallocatechin-3-gallate*	Flavonoids	Flavanols	989-51-5	3	80306	133320	164150	26055	13872	18447	14181	34548	14568	23821	31562	25366	C09731	--
MWSHY0017	273.08	153.02	272.068	C15H12O5	[M+H]+	Naringenin (5,7,4'-Trihydroxyflavanone)	Flavonoids	Flavanones	480-41-1	1	33431	59940	68065	20635	23529	27673	8262.8	12080	7650.5	22356	24374	32465	C00509	ko00941,ko00943,ko01100,ko01110
mws0064	287.06	135	288.063	C15H12O6	[M-H]-	Eriodictyol (5,7,3',4'-Tetrahydroxyflavanone)	Flavonoids	Flavanones	552-58-9	1	84334	101720	68952	29396	48872	40418	9	9	9	34250	35386	34412	C05631	ko00941,ko01100,ko01110
HJN087	433.12	271.06	434.121	C21H22O10	[M-H]-	Naringenin-4'-O-glucoside*	Flavonoids	Flavanones	-	3	1266600	2344300	1303100	641600	1129900	1046800	37212	98252	72088	735420	727040	693510	--	--
mws1179	433.11	271	434.121	C21H22O10	[M-H]-	Naringenin-7-O-glucoside (Prunin)*	Flavonoids	Flavanones	529-55-5	3	1275400	1572900	842350	727990	657950	600620	72844	77255	96429	618940	572140	542920	C09099	ko00941
Jmgn004021	449.11	269.05	450.116	C21H22O11	[M-H]-	6-C-Glucosyl-2-Hydroxynaringenin	Flavonoids	Flavanones	-	3	3672300	5141200	1927000	833900	1307600	611040	47467	92187	61278	673430	647650	594570	--	--
HJN086	449.11	287.06	450.116	C21H22O11	[M-H]-	Eriodictyol-3'-O-glucoside	Flavonoids	Flavanones	-	3	42734	35898	22243	19770	31190	21250	1765.5	6477	7387.8	22722	11500	17566	--	--
MWS20145	451.12	289.07	450.116	C21H22O11	[M+H]+	Eriodictyol-7-O-glucoside	Flavonoids	Flavanones	38965-51-4	3	88721	81317	55708	50344	28873	34043	3568.2	6377	5664.2	24256	31321	25824	--	--
Lmzp002365	465.14	303.09	464.131	C22H24O11	[M+H]+	Hesperetin-7-O-glucoside	Flavonoids	Flavanones	31712-49-9	3	801850	663150	406530	424590	311820	187400	27470	22854	27671	287470	283080	200200	C16422	ko00941
pme1598	463.12	301	464.132	C22H24O11	[M-H]-	Hesperetin-5-O-glucoside	Flavonoids	Flavanones	69651-80-5	3	7116400	4788500	3035100	1689800	359390	759000	35150	43186	68666	778270	845850	834780	--	--
pmb2979	549.12	387.1	550.132	C25H26O14	[M-H]-	Hesperetin-7-O-(6''-malonyl)glucoside	Flavonoids	Flavanones	-	3	184530	96186	213690	73964	37195	115750	4854	4052.5	9	64227	67169	58611	--	--
MWSHY0092	597.18	289.07	596.174	C27H32O15	[M+H]+	Eriodictyol-7-O-Rutinoside (Eriocitrin)	Flavonoids	Flavanones	13463-28-0	3	42256	18911	48331	14984	18591	25176	9	9	6387	28604	25715	13412	C09732	--
Lmyn004037	601.12	439.09	602.127	C28H26O15	[M-H]-	Eriodictyol-7-O-(6''-O-galloyl)glucoside	Flavonoids	Flavanones	-	3	61680	57691	43728	28664	15715	26257	3999.5	4748.2	1596.5	18269	22420	17472	--	--
mws0914	271.06	151	272.068	C15H12O5	[M-H]-	Pinobanksin	Flavonoids	Flavanonols	548-82-3	1	175540	209080	158050	87966	107130	97033	4359.5	10353	8186.6	77662	75452	72145	C09826	ko00941
mws1094	287.06	259	288.063	C15H12O6	[M-H]-	Aromadendrin (Dihydrokaempferol)	Flavonoids	Flavanonols	480-20-6	2	31343	47270	44678	10982	20219	19657	1455.5	3537.5	1456	10186	18948	15322	C00974	ko00941,ko01100,ko01110
Cmsp004086	303.09	229.08	302.079	C16H14O6	[M+H]+	Dihydrokaempferide	Flavonoids	Flavanonols	137225-59-3	3	43760	18522	17780	33045	21500	41072	38994	40840	32970	24538	38847	28754	--	--
mws0744	319.05	301	320.053	C15H12O8	[M-H]-	Dihydromyricetin (Ampelopsin)	Flavonoids	Flavanonols	27200-12-0	1	195980	176590	161040	58292	41773	18680	54703	37043	17191	43688	57952	51572	C02906	ko00941,ko01110
Lmtn002796	449.1	287.05	450.116	C21H22O11	[M-H]-	Aromadendrin-7-O-glucoside	Flavonoids	Flavanonols	28189-90-4	1	2137800	3840800	1316100	669920	744640	336300	49081	111290	57552	638600	529580	391150	--	--
Lmlp005236	451.12	289.08	450.116	C21H22O11	[M+H]+	Dihydrokaempferol-3-O-glucoside	Flavonoids	Flavanonols	1049-08-8	3	62048	65976	49169	39830	29596	41860	9	9	9	29362	27446	24837	--	--
Lmmn004625	449.11	287.06	450.116	C21H22O11	[M-H]-	Dihydrokaempferol-7-O-glucoside	Flavonoids	Flavanonols	-	3	101060	116650	76688	52530	40236	116220	1113	7866.5	12256	30709	23368	54181	--	--
mws1361	449.11	151	450.116	C21H22O11	[M-H]-	Taxifolin-3-O-rhamnoside (Astilbin)	Flavonoids	Flavanonols	29838-67-3	3	39209	64292	17484	9193	8341.5	5820.5	3330.5	5772.2	831.5	13307	7499.8	8305.2	C17449	--
Lmsp004632	287.06	269.04	286.048	C15H10O6	[M+H]+	Scutellarein (5,6,7,4'-Tetrahydroxyflavone)	Flavonoids	Flavones	529-53-3	3	4268.5	8582.5	2861	9986.2	5685.8	7211.8	3542.2	2465	2130.8	9247.2	5694.5	5027.8	C10184	--
NK10256198	285.04	257.05	286.048	C15H10O6	[M-H]-	3,5,7,2'-Tetrahydroxyflavone; Datiscetin	Flavonoids	Flavones	480-15-9	3	14755	12101	20664	4800.2	4397.8	12350	829.46	1012.3	1652.2	6313.4	6742.9	5647.3	C10036	--
Zmhn003257	299.06	284.04	300.063	C16H12O6	[M-H]-	5,7,2'-Trhiyroxy-8-methoxyflavone*	Flavonoids	Flavones	-	3	2162.7	9	9	8826.1	7542.1	5483.5	28257	37619	22230	10225	11479	10603	--	--
mws0058	299.06	284	300.063	C16H12O6	[M-H]-	Diosmetin (5,7,3'-Trihydroxy-4'-methoxyflavone)*	Flavonoids	Flavones	520-34-3	3	2903	9	9	6153.2	4492.1	4201.2	29416	25830	22819	9737.3	9289.3	8056.5	C10038	--
Lmsp009872	343.12	299.09	342.11	C19H18O6	[M+H]+	3',4',5,7-Tetramethoxyflavone; Luteolin Tetramethyl Ether	Flavonoids	Flavones	855-97-0	3	296.41	468.82	642.32	1357.4	2993.2	1350.5	4096.5	5576.3	10809	2046.7	3384.6	3574.7	--	--
pmp000008	359.11	344.08	358.105	C19H18O7	[M+H]+	5-Hydroxy-6,7,3',4'-tetramethoxyflavone	Flavonoids	Flavones	21763-80-4	3	177700	79970	191100	502210	429160	919300	1031300	1053200	2171500	637820	627530	624150	--	--
mws0055	373.13	343.09	372.121	C20H20O7	[M+H]+	Tangeretin (4',5,6,7,8-Pentamethoxyflavone)	Flavonoids	Flavones	481-53-8	3	6708.5	5718.5	5644.5	74446	2763.4	5260.2	6149.9	5432.3	8477.7	13832	10803	12758	C10190	--
mws0043	403.14	373.1	402.131	C21H22O8	[M+H]+	Nobiletin (5,6,7,8,3',4'-Hexamethoxyflavone)	Flavonoids	Flavones	478-01-3	3	9513	7898.5	7848	128630	4925.5	8935.3	13662	10135	10159	18024	14224	16384	C10112	--
Lmyp005841	417.12	255.06	416.111	C21H20O9	[M+H]+	Chrysin-7-O-glucoside	Flavonoids	Flavones	31025-53-3	3	17879	37949	5937.3	11957	20072	10078	4807.1	2444.2	3553.1	9214.1	9289.9	13913	--	--
pmp000575	447.13	285.18	446.121	C22H22O10	[M+H]+	Acacetin-7-O-glucoside (Tilianin)*	Flavonoids	Flavones	4291-60-5	3	9	9	9	7755.6	9	9	14763	7486.9	2558.2	6346.6	5897.9	4847.1	--	--
pmp000573	447.13	285.08	446.121	C22H22O10	[M+H]+	Acacetin-7-O-galactoside*	Flavonoids	Flavones	-	3	45675	19781	50009	27325	7028.8	29710	9	9	9	16117	17365	16345	--	--
Hmpp003270	449.11	287.05	448.101	C21H20O11	[M+H]+	Luteolin-4'-O-glucoside*	Flavonoids	Flavones	6920-38-3	1	11241000	6624400	12284000	11485000	2704000	9509300	252810	554540	792730	6185400	6138000	5306200	--	--
MWS20147	449.11	287.06	448.101	C21H20O11	[M+H]+	Luteolin-3'-O-glucoside*	Flavonoids	Flavones	5154-41-6	1	1651300	945660	1109500	1018200	462470	524260	155190	301680	403590	459370	600380	600640	--	--
MWSHY0121	463.09	287.06	462.08	C21H18O12	[M+H]+	Luteolin-7-O-glucuronide	Flavonoids	Flavones	29741-10-4	1	1123700	172980	565770	563940	20810	174830	9660	27516	24529	257490	210770	173540	C03515	ko00944
pmp000172	477.14	315.08	476.132	C23H24O11	[M+H]+	5,2'-Dihydroxy-7,8-dimethoxyflavone glycosides	Flavonoids	Flavones	-	3	51651	21689	38429	23576	17009	16696	9	9	9	21609	16765	21237	--	--
pmb0736	493.13	331.08	492.127	C23H24O12	[M+H]+	Tricin-7-O-Glucoside	Flavonoids	Flavones	32769-01-0	3	34130	23989	89268	13068	6836.2	20784	4463.8	3396.2	7356.8	34791	19632	22760	--	--
pmp000013	507.15	345.09	506.142	C24H26O12	[M+H]+	Eupatilin-7-O-glucoside	Flavonoids	Flavones	-	3	25894	25674	13683	16028	12820	16362	2264	3511.1	8525.4	15721	12934	12536	--	--
Zmjp004852	509.13	347.08	508.122	C23H24O13	[M+H]+	5,6,3',4'-Tetrahydroxy-3,7-dimethoxyflavone-6-O-glucoside	Flavonoids	Flavones	-	3	92712	90183	141380	56870	52552	108400	15665	24683	24660	113660	59057	75906	--	--
Zmgp005070	523.14	361.09	522.137	C24H26O13	[M+H]+	Centaurein	Flavonoids	Flavones	35595-03-0	3	4313.8	11997	13658	8090.2	8990.1	15263	7007.6	7286.4	8292.4	8275	3961.3	10006	--	--
MWSHY0080	595.17	287.06	594.158	C27H30O15	[M+H]+	Luteolin-7-O-neohesperidoside (Lonicerin)*	Flavonoids	Flavones	25694-72-8	1	1637000	889240	1208400	773010	576840	955890	60309	125110	94280	734530	687910	643060	C12630	ko00944
pmp000593	595.17	449.1	594.158	C27H30O15	[M+H]+	Luteolin-7-O-rutinoside*	Flavonoids	Flavones	3563-98-2	1	407660	275120	338070	197960	119140	255390	18320	30338	23337	187160	152080	212290	--	--
MWSHY0051	287.06	153.02	286.048	C15H10O6	[M+H]+	Kaempferol (3,5,7,4'-Tetrahydroxyflavone)	Flavonoids	Flavonols	520-18-3	1	8225.5	8633.5	14282	3487.6	1774.2	7648.8	9	9	9	5980.7	7210.4	5434.1	C05903	ko00941,ko00944,ko01100,ko01110
MWSHY0029	303.05	229.05	302.043	C15H10O7	[M+H]+	Quercetin	Flavonoids	Flavonols	117-39-5	3	18215	16663	20735	5449.6	9	6129.1	9	9	9	7420.2	9007.6	6040.9	C00389	ko00941,ko00944,ko01100,ko01110
Lmdp003808	317.07	302.04	316.058	C16H12O7	[M+H]+	Azaleatin (5-O-Methylquercetin)	Flavonoids	Flavonols	529-51-1	3	9	9	7741.2	18119	9544.5	10426	34111	22291	22050	13797	25193	11642	C10022	--
mws0917	329.07	314	330.074	C17H14O7	[M-H]-	3,7-Di-O-methylquercetin	Flavonoids	Flavonols	2068-02-2	3	1805.4	1877.1	1637	13204	14263	7532	27859	35238	20427	11553	10473	13248	C01265	ko00944
Lmpn007255	331.04	316.02	332.053	C16H12O8	[M-H]-	Patuletin (Quercetagetin-6-methyl ether)	Flavonoids	Flavonols	519-96-0	3	4751.3	3581.3	11021	15567	23174	16012	29195	46864	43105	20285	21049	18140	C10118	--
pmn001637	417.08	285	418.09	C20H18O10	[M-H]-	Kaempferol-3-O-arabinoside (Juglanin)	Flavonoids	Flavonols	5041-67-8	3	37038	24943	30963	18050	4505.2	14323	3754.8	4026.8	4612	16144	12635	21931	--	--
mws0919	431.1	285	432.106	C21H20O10	[M-H]-	Kaempferol-3-O-rhamnoside (Afzelin)(Kaempferin)*	Flavonoids	Flavonols	482-39-3	3	34728	33822	45916	43542	43018	114370	70586	43289	133590	49562	51682	52886	C16911	ko00944
pme0321	431.1	285	432.106	C21H20O10	[M-H]-	Kaempferol-7-O-rhamnoside*	Flavonoids	Flavonols	20196-89-8	3	32793	25309	40076	42024	38589	82572	68072	46756	140110	45803	44732	49480	--	--
mws2186	435.09	303	434.085	C20H18O11	[M+H]+	Avicularin(Quercetin-3-O-α-L-arabinofuranoside)*	Flavonoids	Flavonols	572-30-5	3	606540	481870	285510	474020	123090	193770	26890	33940	16742	286810	436250	292670	--	--
mws4183	433.08	300.03	434.085	C20H18O11	[M-H]-	Quercetin-3-O-arabinoside (Guaijaverin)*	Flavonoids	Flavonols	22255-13-6	3	748310	471520	293110	228100	94442	77992	6372	9689	10464	205560	213660	190360	--	--
Lmdp003509	435.09	303.06	434.085	C20H18O11	[M+H]+	Quercetin-3-O-xyloside (Reynoutrin)*	Flavonoids	Flavonols	549-32-6	3	854650	646370	307350	666460	197740	264310	39942	53059	49716	521440	406840	479160	--	--
Hmcp002316	449.11	317.06	448.1	C21H20O11	[M+H]+	Isorhamnetin-3-O-arabinoside	Flavonoids	Flavonols	-	3	191040	204650	427200	416950	558840	638280	836810	730740	894940	516550	515480	544660	--	--
mws0913	447.09	285	448.101	C21H20O11	[M-H]-	Kaempferol-3-O-galactoside (Trifolin)*	Flavonoids	Flavonols	23627-87-4	1	1610200	812210	1806000	1014900	300820	562900	4868.2	29181	26560	471030	365720	363760	C12626	ko00944
mws0089	447.09	285.04	448.101	C21H20O11	[M-H]-	Kaempferol-7-O-glucoside*	Flavonoids	Flavonols	16290-07-6	1	1692500	1032700	1924200	1154500	276200	721800	12154	15396	26554	457150	535340	530400	--	--
MWSHY0136	449.11	287.06	448.101	C21H20O11	[M+H]+	Kaempferol-3-O-glucoside (Astragalin)*	Flavonoids	Flavonols	480-10-4	1	16273000	10842000	16967000	16160000	4026100	13885000	582750	956200	1304900	7727800	8091300	7929600	C12249	ko00944,ko01110
Xmyp005654	449.11	287.06	448.101	C21H20O11	[M+H]+	Kaempferol-4'-O-glucoside*	Flavonoids	Flavonols	-	1	9896000	7655600	12629000	11187000	2866400	9944500	265030	469180	606520	5105000	4688800	6083900	--	--
MWS20197	449.11	303.06	448.101	C21H20O11	[M+H]+	Quercetin-3-O-rhamnoside(Quercitrin)	Flavonoids	Flavonols	522-12-3	3	29894	14917	15261	20916	12971	29863	24786	16256	69493	99376	80471	108210	C01750	ko00944
pmn001640	449.07	316	450.08	C20H18O12	[M-H]-	Myricetin-3-O-arabinoside*	Flavonoids	Flavonols	132679-85-7	3	136000	85062	122060	52554	28729	33676	4013.2	2270.6	1584.1	95758	93845	84276	--	--
Lmfn003630	449.07	316.02	450.08	C20H18O12	[M-H]-	Myricetin-3-O-xyloside*	Flavonoids	Flavonols	-	3	93325	92410	92002	37016	21528	28926	5429.6	6425	4425.5	74578	75574	70483	--	--
Lmzn001894	461.07	285.04	462.08	C21H18O12	[M-H]-	Kaempferol-3-O-glucuronide	Flavonoids	Flavonols	22688-78-4	3	13365000	5351400	7332800	4029100	546660	1923200	60246	113980	153970	2046500	1748200	1916600	--	--
Lmpn006208	461.11	315.05	462.116	C22H22O11	[M-H]-	8-Methoxykaempferol-7-O-rhamnoside	Flavonoids	Flavonols	-	3	2540.5	9498	9835.2	26500	45196	30353	88112	70290	39056	27725	34152	15848	--	--
Lmdp003286	465.1	303.06	464.095	C21H20O12	[M+H]+	Isohyperoside*	Flavonoids	Flavonols	35589-21-0	1	25025000	17006000	16734000	18056000	5096000	13125000	769630	1166100	1423500	13072000	9366900	10071000	--	--
mws0856	463.09	301	464.095	C21H20O12	[M-H]-	Quercetin-4'-O-glucoside (Spiraeoside)*	Flavonoids	Flavonols	20229-56-5	1	8518300	5332800	3223500	1614300	440270	827430	20745	54603	44665	830430	1029500	841210	--	--
mws1329	463.09	301.03	464.095	C21H20O12	[M-H]-	Quercetin-7-O-glucoside*	Flavonoids	Flavonols	491-50-9	1	7017700	5256100	3266900	1815600	401500	833500	18240	41355	49696	839630	952790	956910	C12639	--
mws0056	463.09	316.03	464.095	C21H20O12	[M-H]-	Myricetin-3-O-rhamnoside (Myricitrin)	Flavonoids	Flavonols	17912-87-7	3	37375	19652	45170	14783	22906	16360	9832	4091.7	11404	31952	19712	29550	C10108	--
MWSHY0046	465.1	303.05	464.095	C21H20O12	[M+H]+	Quercetin-3-O-glucoside (Isoquercitrin)*	Flavonoids	Flavonols	482-35-9	1	23108000	15666000	14568000	19487000	4512100	13949000	798460	1317400	1636100	11131000	11247000	12184000	C05623	ko00944,ko01100,ko01110
Hmjp003123	479.08	303.06	478.075	C21H18O13	[M+H]+	Quercetin-5-O-glucuronide	Flavonoids	Flavonols	-	1	47614000	46006000	37044000	33686000	24005000	19672000	1081900	1838800	2656300	29193000	23685000	25248000	--	--
Lmfn003760	477.07	301.04	478.075	C21H18O13	[M-H]-	Quercetin-4'-O-glucuronide	Flavonoids	Flavonols	201463-36-7	1	56040000	48576000	34346000	39940000	19080000	15158000	925610	1863600	2017500	22530000	21438000	21343000	--	--
Lmjp003295	479.12	317.07	478.111	C22H22O12	[M+H]+	6-Methoxykaempferol-3-O-glucoside	Flavonoids	Flavonols	63422-27-5	3	55975	93884	64109	96994	70830	132920	65830	85890	94850	81056	86083	99350	--	--
Lmjp003044	479.12	317.06	478.111	C22H22O12	[M+H]+	Isorhamnetin-3-O-Glucoside*	Flavonoids	Flavonols	5041-82-7	3	340200	310320	239090	199820	121560	180100	41070	61135	35797	166070	148240	168390	--	--
pma0214	479	317.1	478.111	C22H22O12	[M+H]+	6-C-Methylquercetin-3-O-glucoside	Flavonoids	Flavonols	-	3	41831	84958	70836	59672	70052	95672	49343	80998	70184	66974	56597	67191	--	--
Lmjp002906	479.12	317.07	478.111	C22H22O12	[M+H]+	Rhamnetin-3-O-Glucoside*	Flavonoids	Flavonols	27875-34-9	3	325970	286970	286380	172610	140440	152010	44683	51188	41612	150610	148120	162030	--	--
Hmcp002207	479.12	317.06	478.111	C22H22O12	[M+H]+	Isorhamnetin-7-O-glucoside (Brassicin)*	Flavonoids	Flavonols	6743-96-0	3	321600	306610	332000	153910	118820	141630	50233	53978	37055	143280	143810	149970	--	--
Lmpp003465	481.1	319.04	480.09	C21H20O13	[M+H]+	Myricetin-3-O-β-D-glucoside*	Flavonoids	Flavonols	19833-12-6	1	2647400	2088100	3665600	1992500	1274800	1994600	109210	167670	202500	2583600	2624800	2317000	--	--
Lmfp003403	481.1	319.05	480.09	C21H20O13	[M+H]+	Quercetagetin-7-O-glucoside(Quercetagitrin)	Flavonoids	Flavonols	548-75-4	3	2944100	2170200	3129100	1660800	1267300	2100200	69876	157500	230510	2765700	2704700	2455800	--	--
Lmdp002969	481.1	319.06	480.09	C21H20O13	[M+H]+	Myricetin-3-O-galactoside*	Flavonoids	Flavonols	15648-86-9	1	2684800	2169400	3637300	1612900	1142800	2050800	63216	200760	226310	2199200	2437100	2567900	--	--
Hmlp002821	495.08	319.04	494.07	C21H18O14	[M+H]+	Myricetin-3-O-glucuronide	Flavonoids	Flavonols	77363-65-6	2	885480	888710	1110800	366470	299940	702090	17350	25996	33849	468660	446070	433990	--	--
HJAP005	495.11	333.07	494.105	C22H22O13	[M+H]+	Laricitrin-3-O-glucoside	Flavonoids	Flavonols	39986-90-8	3	51654	66577	98248	42379	38828	100820	5694.5	16380	8066.3	85611	58189	78486	--	--
Lmjp003231	495.11	333.07	494.106	C22H22O13	[M+H]+	Patuletin-3-O-glucoside	Flavonoids	Flavonols	-	3	75260	63544	100430	37382	34450	101560	10057	8603	14252	95548	69738	74672	--	--
HJAP006	509.13	347.08	508.122	C23H24O13	[M+H]+	Syringetin-7-O-glucoside	Flavonoids	Flavonols	-	3	109640	77789	129100	49666	38295	99855	22812	27948	18824	68707	66868	83712	--	--
HJAP148	581.15	287.06	580.142	C26H28O15	[M+H]+	Kaempferol-3-O-sambubioside	Flavonoids	Flavonols	27661-51-4	2	552930	161860	312710	347140	16407	129840	2969.8	14114	14864	163930	172560	126110	--	--
MWSHY0050	595.17	287.05	594.158	C27H30O15	[M+H]+	Kaempferol-3-O-rutinoside(Nicotiflorin)*	Flavonoids	Flavonols	17650-84-9	1	1826200	1108000	1335300	967640	599640	1579600	74086	107910	119100	816350	646400	696680	C21833	ko00944,ko01110
MWSHY0061	595.16	287.06	594.158	C27H30O15	[M+H]+	Kaempferol-3-O-neohesperidoside*	Flavonoids	Flavonols	32602-81-6	1	1347700	298860	733380	599270	15631	123390	3626.3	21532	22289	234600	242380	226420	--	--
Lmtp004044	597.14	303.04	596.138	C26H28O16	[M+H]+	Quercetin-3-O-apiosyl(1→2)galactoside*	Flavonoids	Flavonols	-	1	2135700	1413300	1288300	1568900	239460	493080	11537	35730	52725	599980	793340	533160	--	--
Lmjp002596	597.14	303.05	596.138	C26H28O16	[M+H]+	Quercetin-3-O-sambubioside*	Flavonoids	Flavonols	83048-35-5	1	2269700	1298700	1414200	1359900	219240	397980	24592	46204	42248	491630	609450	563690	C12637	ko00944
Lmyp003500	601.12	287.06	600.112	C28H24O15	[M+H]+	Kaempferol-3-O-(2''-galloyl)galactoside*	Flavonoids	Flavonols	-	3	90897	96429	98494	119590	13896	4198.5	1401.2	2126.2	3550.2	46336	42579	54345	--	--
Lmyp003348	601.12	287.06	600.112	C28H24O15	[M+H]+	Kaempferol-3-O-(6''-galloyl)galactoside*	Flavonoids	Flavonols	-	3	124610	72274	97272	270230	12074	8451	2826	7136.5	1058.8	64468	39026	40953	--	--
Lmyp003599	601.12	287.06	600.112	C28H24O15	[M+H]+	Kaempferol-3-O-(6''-galloyl)glucoside*	Flavonoids	Flavonols	56317-05-6	3	98028	63824	90244	138030	7568.8	7063.8	9	9	9	53437	39699	41621	--	--
MWSHY0067	611.16	303.05	610.153	C27H30O16	[M+H]+	Quercetin-3-O-rutinoside (Rutin)*	Flavonoids	Flavonols	153-18-4	1	7234200	5089700	4257100	2870700	1394900	2147500	78121	126350	153800	1826300	1960300	1942700	C05625	ko00944,ko01100,ko01110
pmn001583	609.15	300	610.153	C27H30O16	[M-H]-	Quercetin-3-O-robinobioside*	Flavonoids	Flavonols	52525-35-6	1	1463500	620400	518240	545340	88883	143430	7656.1	18683	11332	241760	180970	194230	--	--
Lmmp003091	611.16	303.05	610.153	C27H30O16	[M+H]+	Quercetin-3-O-(4''-O-glucosyl)rhamnoside	Flavonoids	Flavonols	59262-54-3	3	6633000	5409500	3898700	3061300	1559700	1910900	63938	118200	148700	2272700	1853400	1893400	C17563	--
Lmjp002461	611.16	303.05	610.153	C27H30O16	[M+H]+	Quercetin-3-O-neohesperidoside*	Flavonoids	Flavonols	117611-67-3	1	5664700	2641100	2046100	4067600	704840	909840	47360	123160	178200	1586300	1789000	1487500	--	--
pmb0711	611.16	303.1	610.153	C27H30O16	[M+H]+	Quercetin-7-O-rutinoside*	Flavonoids	Flavonols	147714-62-3	1	6773600	5702500	4580200	2741900	1724500	2074300	80364	131260	169510	2284800	1656400	1735400	--	--
Lmfp003594	617.11	153.02	616.106	C28H24O16	[M+H]+	Quercetin-3-O-(2''-O-galloyl)galactoside*	Flavonoids	Flavonols	53209-27-1	3	7716.8	28874	12442	13585	36250	23420	42900	62923	73000	46239	32779	30209	--	--
MWSHY0199	617.11	303.05	616.106	C28H24O16	[M+H]+	Quercetin-3-O-(6''-O-galloyl)galactoside*	Flavonoids	Flavonols	53171-28-1	3	1019300	1022600	585560	451760	199240	133440	16353	21539	17866	352270	264170	232900	--	--
Lmyp003349	617.11	153.02	616.106	C28H24O16	[M+H]+	Quercetin-3-O-(6''-O-galloyl)glucoside*	Flavonoids	Flavonols	56316-75-7	3	782970	880120	447560	268300	188720	72903	8571.2	46071	37574	252220	222070	163510	--	--
Lmyp003873	617.11	153.02	616.106	C28H24O16	[M+H]+	Quercetin-3-O-(2''-O-galloyl)glucoside*	Flavonoids	Flavonols	69624-79-9	3	15417	22225	21224	22678	45769	38310	34686	47692	58738	42908	27862	26502	--	--
MWSHY0064	625.17	317.07	624.169	C28H32O16	[M+H]+	Isorhamnetin-3-O-neohesperidoside	Flavonoids	Flavonols	55033-90-4	3	61009	69493	45299	32279	30878	49786	22951	23818	21754	30860	34684	25238	--	--
Lmmp002463	625.18	317.07	624.169	C28H32O16	[M+H]+	Sexangularetin-3-O-glucoside-7-O-rhamnoside	Flavonoids	Flavonols	-	3	68774	60394	49714	37840	33731	53306	18190	16083	18184	31960	56878	30070	--	--
pmp001310	627.16	303.1	626.148	C27H30O17	[M+H]+	6-Hydroxykaempferol-3,6-O-Diglucoside	Flavonoids	Flavonols	-	3	326400	234550	156470	112070	58430	86330	2803.8	4938	8363.2	86062	106100	62817	--	--
Lmsp003729	627.16	319.05	626.148	C27H30O17	[M+H]+	Myricetin-3-O-rutinoside*	Flavonoids	Flavonols	-	3	478850	406090	692770	262030	160520	487290	18643	29488	32280	218910	246050	237640	--	--
Zmdp003457	627.16	319.05	626.148	C27H30O17	[M+H]+	Myricetin-3-O-galactoside-3'-O-rhamnoside*	Flavonoids	Flavonols	-	3	466880	417800	588020	222240	171270	388650	14319	24344	27236	193840	244430	261970	--	--
MWSHY0162	627.16	303.06	626.148	C27H30O17	[M+H]+	Quercetin-3-O-sophoroside (Baimaside)	Flavonoids	Flavonols	18609-17-1	3	224970	221130	273200	164510	46644	82667	5644.8	6271.5	9721	117860	69655	92495	C12667	ko00944
Lmmp002560	641.13	303.05	640.128	C27H28O18	[M+H]+	Quercetin-3-O-(2''-O-glucosyl)glucuronide	Flavonoids	Flavonols	-	3	227510	42965	64922	92726	13058	14478	9	9	9	36339	23346	25486	--	--
HJAP061	743.2	303.05	742.195	C32H38O20	[M+H]+	Quercetin-3-O-(2''-O-arabinosyl)rutinoside	Flavonoids	Flavonols	-	3	120160	45673	49231	30168	12400	6964.2	2059.5	9	1372	23064	26920	21564	--	--
Hmdp001794	769.09	303.05	768.118	C35H28O20	[M+H]+	Quercetin-3-O-(2'',3''-O-digalloyl)-glucoside	Flavonoids	Flavonols	-	3	47282	97693	113640	201070	206990	261560	404310	321720	224220	163830	240730	186730	--	--
mws1012	147.04	103	146.037	C9H6O2	[M+H]+	Coumarin	Lignans and Coumarins	Coumarins	91-64-5	3	3274.9	3086.9	5152.4	9	9836.8	12757	14903	13570	17188	3853.8	6357.2	8310	C05851	ko00940,ko01110
MWSmce439	147.05	119.05	148.052	C9H8O2	[M-H]-	3,4-Dihydrocoumarin	Lignans and Coumarins	Coumarins	119-84-6	3	6134.8	3897	1665.8	25590	15500	19353	75984	95630	43656	37349	28452	31343	C02274	--
Zmpn003044	161.03	133.03	162.032	C9H6O3	[M-H]-	Umbelliferone	Lignans and Coumarins	Coumarins	93-35-6	3	227620	397870	173320	82278	119150	86132	9	9505.2	9	58211	39206	96749	C09315	ko00940,ko01110
MWSCX014	193.05	133.03	192.042	C10H8O4	[M+H]+	Scopoletin (7-Hydroxy-6-methoxycoumarin)	Lignans and Coumarins	Coumarins	92-61-5	3	46130	62441	81316	59499	39620	63080	27396	22710	9764.8	64904	41728	44780	C01752	ko00940,ko01110
MWSmce221	193.05	91.05	192.042	C10H8O4	[M+H]+	5,7-Dihydroxy-4-methylcoumarin	Lignans and Coumarins	Coumarins	2107-76-8	3	59647	90423	128460	51608	56454	47472	28064	21475	21131	59746	44609	61776	--	--
Cmpp003619	193.05	105.07	192.042	C10H8O4	[M+H]+	6,7-Dihydroxy-4-methylcoumarin	Lignans and Coumarins	Coumarins	529-84-0	3	139350	139230	182350	151970	109530	73279	26250	19336	21815	80658	65040	106010	--	--
mws4173	207.07	192.04	206.058	C11H10O4	[M+H]+	5,7-Dimethoxycoumarin (Limettin)(Citropten)	Lignans and Coumarins	Coumarins	487-06-9	3	2710.1	1273.2	1325.1	3823.2	3588	2322.5	9913	7470.4	4225.1	1911.6	3105.3	3566.3	--	--
mws1014	209.04	149.1	208.037	C10H8O5	[M+H]+	Fraxetin (7,8-Dihydroxy-6-methoxycoumarin)	Lignans and Coumarins	Coumarins	574-84-5	3	40670	74774	56762	39502	81655	38880	14492	16994	10760	32170	42204	76640	C09265	--
Lmbp003825	325.09	163.04	324.085	C15H16O8	[M+H]+	Skimmin (7-Hydroxycoumarin-7-O-glucoside)	Lignans and Coumarins	Coumarins	93-39-0	3	51366	71994	73479	24511	56694	79107	87215	60217	60741	44764	54819	62663	--	--
Lmbn001162	339.07	177.02	340.079	C15H16O9	[M-H]-	Esculetin-7-O-glucoside	Lignans and Coumarins	Coumarins	-	3	419010	165920	66696	131470	79676	24874	1860	5580	8613.2	67076	63435	79470	--	--
mws1077	355.1	193.05	354.095	C16H18O9	[M+H]+	Scopoletin-7-O-glucoside (Scopolin)	Lignans and Coumarins	Coumarins	531-44-2	3	819870	270530	175210	290170	104940	64051	15642	15701	35953	186580	138130	144730	C01527	ko00940,ko01110
Lmgp003270	369.16	177.06	368.074	C16H16O10	[M+H]+	Scopoletin-7-O-glucuronide	Lignans and Coumarins	Coumarins	132752-65-9	3	310050	84936	71032	231440	87191	72304	226180	128110	164280	117370	164320	148440	--	--
Lmbp002255	371.1	209.05	370.09	C16H18O10	[M+H]+	Fraxetin-8-O-glucoside (Fraxin)	Lignans and Coumarins	Coumarins	524-30-1	3	25580	29404	32582	29384	26411	25844	9	9531.5	5951.2	13566	20492	20766	C09266	--
MWSmce195	327.15	188.08	326.152	C20H22O4	[M+H]+	Dehydrodiisoeugenol	Lignans and Coumarins	Lignans	2680-81-1	1	4897.9	5483.4	4410.2	35540	59169	24643	77060	192970	96278	44610	42006	38891	C10650	--
mws0096	355.12	340	356.126	C20H20O6	[M-H]-	Piperitol	Lignans and Coumarins	Lignans	52151-92-5	2	1223	9	9	2817.6	2024.4	3010.5	12153	16097	11425	5693.7	4086.1	5198.2	C21954	--
mws0097	357.13	151	358.142	C20H22O6	[M-H]-	Pinoresinol*	Lignans and Coumarins	Lignans	487-36-5	1	95112	21172	18634	351230	280770	132200	1477900	1561500	859970	536810	560940	533580	C05366	ko00998,ko01100,ko01110
Lmdn004267	357.13	151.04	358.142	C20H22O6	[M-H]-	Epipinoresinol*	Lignans and Coumarins	Lignans	24404-50-0	1	102400	19463	19505	368890	277260	150000	1487800	1580600	876370	541440	604930	586360	--	--
pmp000673	361.16	163.07	360.157	C20H24O6	[M+H]+	Lariciresinol	Lignans and Coumarins	Lignans	27003-73-2	3	9	9	9	12629	9	9	44888	9	9	7897.5	5489.4	5509.8	C10646	ko00998,ko01100,ko01110
Zmxp005324	361.16	189.09	360.157	C20H24O6	[M+H]+	(7R,8S)-Dihydrodehydrodiconiferyl alcohol	Lignans and Coumarins	Lignans	126253-41-6	1	3093.5	16605	12459	12464	11667	12235	24767	22426	20521	13997	13762	12731	--	--
MWSmce393	373.2	151.08	372.194	C22H28O5	[M+H]+	Veraguensin	Lignans and Coumarins	Lignans	19950-55-1	1	60362	127300	92860	186540	585360	580230	294070	1523300	860330	373290	372520	392270	C10892	--
MWS20152	417.16	402.1	418.163	C22H26O8	[M-H]-	Syringaresinol	Lignans and Coumarins	Lignans	21453-71-4	1	7805	48047	28820	42776	33676	36269	90052	52022	65536	40743	30982	40308	C10889	--
Lmmn003020	419.17	404.15	420.178	C22H28O8	[M-H]-	Lyoniresinol	Lignans and Coumarins	Lignans	14464-90-5	3	42836	82790	103830	86461	53302	45210	80385	45128	18559	40404	27875	43615	--	--
HJN054	493.21	361.16	494.215	C25H34O10	[M-H]-	Secoisolariciresinol-9'-O-xyloside	Lignans and Coumarins	Lignans	-	3	34294	11366	98054	13268	2833.8	30866	3666.8	2143	16596	35147	30726	23666	--	--
pmn001378	519.19	357.14	520.194	C26H32O11	[M-H]-	Pinoresinol-4-O-glucoside	Lignans and Coumarins	Lignans	41607-20-9	3	1284100	900300	955890	712090	457770	431590	67716	69616	43505	458490	408140	407290	C17529	--
Lmmn002274	521.2	359.15	522.21	C26H34O11	[M-H]-	Isolariciresinol-9'-O-glucoside	Lignans and Coumarins	Lignans	63358-12-3	2	206750	507920	239480	30821	66821	40832	4435.4	10903	4764.5	60069	84862	76809	--	--
HJN083	521.2	359.15	522.211	C26H34O11	[M-H]-	Lariciresinol-4'-O-glucoside	Lignans and Coumarins	Lignans	143663-00-7	3	575170	485190	470120	184600	127360	167720	6417.5	2002	7603.8	152220	145650	186740	--	--
Lmtn003096	523.21	361.14	524.226	C26H36O11	[M-H]-	Secoisolariciresinol 4-O-glucoside	Lignans and Coumarins	Lignans	-	2	424330	743200	314170	75800	101400	65169	9566	11792	13100	71116	114710	85598	--	--
Hmln002355	549.2	387.15	550.204	C27H34O12	[M-H]-	5'-Methoxymatairesinoside	Lignans and Coumarins	Lignans	1691201-82-7	3	65497	68718	15172	36286	39921	19294	23245	14238	5056.2	28384	45227	43974	--	--
MWSmce700	109.07	94.05	108.069	C6H8N2	[M+H]+	2-Ethylpyrazine	Others	Others	13925-00-3	3	276500	340080	346250	214760	263560	258080	72918	95466	92646	269650	274720	249910	--	--
Lmbp000728	121.06	77.04	120.058	C8H8O	[M+H]+	(S)-2-Phenyloxirane	Others	Others	20780-54-5	3	184130	190970	66923	156010	137190	67885	4958.3	13631	11787	156710	203840	148030	C20782	ko01100
pmp001086	127.04	97	126.032	C6H6O3	[M+H]+	5-Hydroxymethylfurfural	Others	Others	67-47-0	3	307720	178830	137240	252790	201420	145980	200180	171000	227210	256130	223290	228000	C11101	--
Zmdp000376	130.09	84.08	129.09	C5H11N3O	[M+H]+	4-Guanidinobutanal	Others	Others	-	2	3155700	15890000	11239000	3312600	14616000	8480000	5447300	18378000	22185000	10648000	10727000	11113000	--	--
Hmsp003093	179.03	77.04	178.027	C9H6O4	[M+H]+	3,7-Dihydroxychromen-4-one	Others	Others	-	3	971280	1362500	1555300	882230	892270	942680	333410	322070	382410	864880	1146700	734590	--	--
MWSmce482	209.12	179.07	208.11	C12H16O3	[M+H]+	alpha-Asarone*	Others	Others	2883-98-9	1	23024	23500	28432	152900	185380	186520	284590	462090	308850	151560	147860	131360	--	--
MWSmce389	209.12	179.07	208.11	C12H16O3	[M+H]+	Beta-asarone*	Others	Others	5273-86-9	1	19218	29857	28484	143080	179750	179460	270430	443050	315300	163860	139950	140460	C10430	--
Lmsn003367	247.02	191.03	248.032	C12H8O6	[M-H]-	3,5,9-Trihydroxy-7,8-dihydrocyclopenta[g]chromene-2,6-dione	Others	Others	-	1	3074.2	6226.8	11458	19386	32655	48957	39406	44583	44728	26870	23874	17787	--	--
pmn001423	385.19	223.13	386.194	C19H30O8	[M-H]-	Roseoside	Others	Others	54835-70-0	3	181660	89456	62460	81308	44473	37968	5517.5	7944.5	14226	62012	39516	30782	--	--
Lmgp002593	123.04	77.04	122.037	C7H6O2	[M+H]+	3-hydroxybenzaldehyde	Phenolic acids	Phenolic acids	100-83-4	1	806900	893930	851640	631180	604300	622140	179190	176310	215800	603350	577320	573530	C03067	--
mws0628	121.03	92	122.037	C7H6O2	[M-H]-	4-Hydroxybenzaldehyde	Phenolic acids	Phenolic acids	123-08-0	1	397890	511790	253440	651410	587870	250350	1581000	2009700	753820	771620	746130	454560	C00633	ko01100
NK10264324	127.04	81.03	126.032	C6H6O3	[M+H]+	1,3,5-Benzenetriol	Phenolic acids	Phenolic acids	108-73-6	3	129620	9	75302	263350	218710	606840	700890	667300	1180400	334170	400010	360070	C02183	--
MWSmce466	135.05	92.03	136.052	C8H8O2	[M-H]-	4-Hydroxyacetophenone	Phenolic acids	Phenolic acids	99-93-4	3	12830	17675	7232.8	29750	20914	12044	60664	63488	20866	17689	24094	34574	C10700	ko01100
MWS1848	135.05	92.03	136.052	C8H8O2	[M-H]-	Phenyl acetate	Phenolic acids	Phenolic acids	122-79-2	3	22482	48232	16052	29334	16093	7221.8	97317	73907	20069	27729	31303	24933	C00548	--
Hmgn001653	137.02	93.04	138.032	C7H6O3	[M-H]-	Protocatechualdehyde	Phenolic acids	Phenolic acids	139-85-5	3	507750	630870	532220	152670	182180	163330	113980	177430	95791	164630	157600	131040	C16700	ko00950
mws0749	137.02	93	138.032	C7H6O3	[M-H]-	4-Hydroxybenzoic acid	Phenolic acids	Phenolic acids	99-96-7	3	794140	755540	682780	199940	283190	215980	115540	250530	121980	189560	165200	222470	C00156	ko00130,ko00790,ko01100,ko01110,ko01240
MWS2069	139.08	77.04	138.068	C8H10O2	[M+H]+	2-Methoxy-4-methylphenol	Phenolic acids	Phenolic acids	93-51-6	3	53453	38062	35509	19996	17760	11727	9	9	9	11829	13585	13553	--	--
pme2828	140	99	139.027	C6H5NO3	[M+H]+	4-Nitrophenol	Phenolic acids	Phenolic acids	100-02-7	3	2014200	1931400	1934000	1522400	1484400	1319300	1320400	1286400	1367000	1787200	1431900	1627600	C00870	--
pmp001285	149.02	65.04	148.016	C8H4O3	[M+H]+	Phthalic anhydride	Phenolic acids	Phenolic acids	85-44-9	1	234990	417170	461190	161410	241580	203790	165930	200220	201410	223270	218720	212120	--	--
mws1024	147.05	129	148.052	C9H8O2	[M-H]-	p-Coumaraldehyde	Phenolic acids	Phenolic acids	2538-87-6	3	7284	1655	6169	29500	17759	13640	90745	129150	69220	33653	36012	32859	C05608	ko00940,ko01100,ko01110
Lmxp001668	151.08	91.05	150.068	C9H10O2	[M+H]+	2-Methoxy-4-ethenylphenol	Phenolic acids	Phenolic acids	7786-61-0	3	50597	59162	42126	66228	39334	45947	9620.4	8213.7	9380.8	34564	53284	38798	C17883	--
MWSmce283	149.07	92.03	150.068	C9H10O2	[M-H]-	4'-Hydroxypropiophenone	Phenolic acids	Phenolic acids	70-70-2	3	9374.9	9216.8	3632	78534	84168	39429	262910	285910	113610	81219	88177	91848	C13342	--
mws0458	151.04	136	152.047	C8H8O3	[M-H]-	Vanillin; 4-Hydroxy-3-Methoxybenzaldehyde	Phenolic acids	Phenolic acids	121-33-5	1	485400	336820	541280	958520	642910	508610	1703100	1674200	1643500	1027200	894340	940520	C00755	ko00998,ko01100,ko01110
MWSmce040	153.05	65.04	152.047	C8H8O3	[M+H]+	Isovanillin	Phenolic acids	Phenolic acids	621-59-0	1	318280	188500	296290	784420	546230	765790	2756200	2790500	2498500	1010900	849950	1025900	--	--
pme2362	151.04	107	152.047	C8H8O3	[M-H]-	Mandelic acid	Phenolic acids	Phenolic acids	90-64-2	3	6354.5	4905.2	3514.8	2819	10973	2135.5	26464	36747	15614	20966	16067	10019	C01984	--
MWS3149	151.04	107.05	152.047	C8H8O3	[M-H]-	3-Methoxybenzoic acid	Phenolic acids	Phenolic acids	586-38-9	3	50006	100770	253340	23629	31643	136570	6202	14010	21955	51008	52719	55978	--	--
mws0444	152.04	108	153.043	C7H7NO3	[M-H]-	3-Aminosalicylic acid	Phenolic acids	Phenolic acids	570-23-0	3	4315.8	3470.9	2644.6	9472.1	4178.1	5571.2	21562	10021	9128.5	3946.8	4876.5	4823.2	--	--
mws0639	153.02	109.03	154.027	C7H6O4	[M-H]-	2,3-Dihydroxybenzoic Acid*	Phenolic acids	Phenolic acids	303-38-8	3	48696	42644	172210	47215	32872	108440	12777	13266	32347	68527	66620	51393	C00196	ko01110
mws0180	153.02	109.03	154.027	C7H6O4	[M-H]-	2,5-Dihydroxybenzoic acid; Gentisic Acid*	Phenolic acids	Phenolic acids	490-79-9	3	67536	33814	183860	42438	30991	113810	11097	17629	29938	73079	60616	62406	C00628	ko00350,ko01100
mws0183	153.02	109.03	154.027	C7H6O4	[M-H]-	3,4-Dihydroxybenzoic acid (Protocatechuic acid)*	Phenolic acids	Phenolic acids	99-50-3	3	69918	55402	182330	51286	33372	88087	17479	13874	39937	68058	57472	65667	C00230	ko01100,ko01110
pmf0440	163.08	91.1	162.068	C10H10O2	[M+H]+	4-MethoxycinnaMaldehyde	Phenolic acids	Phenolic acids	1963-36-6	3	23223	15205	15126	15376	16022	17227	23190	25802	18256	9517	4356.3	5437.4	C10475	--
Lmbn002648	163.04	119.05	164.047	C9H8O3	[M-H]-	α-Hydroxycinnamic Acid*	Phenolic acids	Phenolic acids	5801-57-0	3	373930	381360	338370	403760	278120	365060	422180	224910	399520	287000	260600	235830	C02763	ko00360,ko01100
Lmmn001643	163.04	119.05	164.047	C9H8O3	[M-H]-	2-Hydroxycinnamic acid*	Phenolic acids	Phenolic acids	583-17-5	3	379030	421690	313810	296090	251240	345680	303070	231180	521220	310060	294400	225240	C01772	ko00360,ko00940,ko01100,ko01110
MWSmce248	163.04	119.05	164.047	C9H8O3	[M-H]-	3-Hydroxycinnamic Acid*	Phenolic acids	Phenolic acids	14755-02-3	3	404040	437030	285690	372110	239660	384500	252190	258920	361700	302570	267400	299110	C12621	ko00360,ko01100
pme1439	165.05	119	164.047	C9H8O3	[M+H]+	p-Coumaric acid	Phenolic acids	Phenolic acids	501-98-4	3	37558	44812	31750	49026	34117	38807	102370	84380	108470	51392	55239	47306	C00811	ko00130,ko00350,ko00940,ko00950,ko00998,ko01100,ko01110
MWSCX015	165.05	91.05	164.047	C9H8O3	[M+H]+	Caffeic aldehyde	Phenolic acids	Phenolic acids	141632-15-7	3	65907	69624	69002	74579	58019	123770	108450	136000	139950	70981	53829	77073	C10945	ko00940,ko01110
mws0898	165.09	105	164.084	C10H12O2	[M+H]+	Isoeugenol	Phenolic acids	Phenolic acids	97-54-1	2	9402.5	5987.8	9148.9	43882	71738	60966	90342	177420	152030	57315	56521	45934	C10469	ko00940
MWSmce712	165.09	91.05	164.084	C10H12O2	[M+H]+	Ethyl phenylacetate	Phenolic acids	Phenolic acids	101-97-3	3	35547	43280	34633	24535	34574	32607	27040	28347	39651	23863	18672	20436	--	--
pme3083	164.04	120	165.043	C8H7NO3	[M-H]-	2-(Formylamino)benzoic acid	Phenolic acids	Phenolic acids	3342-77-6	3	40064	31627	38257	43911	34784	43680	39122	26635	33877	35703	34203	31207	C05653	ko00380,ko01100
pme0281	165.02	121.03	166.027	C8H6O4	[M-H]-	Terephthalic acid	Phenolic acids	Phenolic acids	100-21-0	3	428350	456840	662580	190730	182500	229940	30924	13567	91497	112790	231550	200800	C06337	ko01100
Lmbn005172	165.06	119.05	166.063	C9H10O3	[M-H]-	2,6-Dimethoxybenzaldehyde	Phenolic acids	Phenolic acids	3392-97-0	1	214130	202890	131610	99046	78574	31169	7776	14004	3745.5	84724	45948	101900	--	--
mws0467	165.06	119.05	166.063	C9H10O3	[M-H]-	3-(4-Hydroxyphenyl)-propionic acid	Phenolic acids	Phenolic acids	501-97-3	3	269690	248840	208370	88768	107100	51826	10688	8481.8	8956	94333	121510	109130	C01744	--
Lmrn003000	165.06	103.06	166.063	C9H10O3	[M-H]-	2-Hydroxy-3-phenylpropanoic acid	Phenolic acids	Phenolic acids	7326-19-4	1	283080	502660	204970	178160	236380	81438	6462.2	16947	6463	97656	150900	105280	C05607	ko00360,ko00960,ko01100
MWS1839	165.06	92.03	166.063	C9H10O3	[M-H]-	Ethylparaben	Phenolic acids	Phenolic acids	120-47-8	3	6667	4653.9	3524.8	4226	4546.4	3813.8	4014.3	4549.4	3737.7	3446.7	3774	4317.9	--	--
pmn001681	165.09	149.06	166.099	C10H14O2	[M-H]-	1-(4-Methoxyphenyl)-1-propanol	Phenolic acids	Phenolic acids	5349-60-0	3	36400	28386	24167	32347	33930	31716	78916	67185	66896	24714	20084	24632	--	--
Lmdp003146	167.11	93.07	166.099	C10H14O2	[M+H]+	Rhododendrol	Phenolic acids	Phenolic acids	501-96-2	3	54292	83865	84098	30518	46542	37641	12763	14225	21634	34165	29426	42528	--	--
NK10253223	168.06	94.06	167.058	C8H9NO3	[M+H]+	2-Amino-3-methoxybenzoic acid	Phenolic acids	Phenolic acids	3177-80-8	3	23075	25402	10442	10285	21807	15542	8679.2	17166	12485	14708	11580	15225	C05831	ko00380
pme2598	167.03	123.04	168.042	C8H8O4	[M-H]-	3,4-Dihydroxybenzeneacetic acid	Phenolic acids	Phenolic acids	102-32-9	3	128110	93887	282220	92529	66427	124280	92034	67629	86650	83527	105880	77267	C01161	ko00350,ko01100
pme1292	167.1	123.04	168.042	C8H8O4	[M-H]-	Homogentisic acid	Phenolic acids	Phenolic acids	451-13-8	3	123700	136090	289760	82100	71234	153640	89455	65508	77285	82065	104780	102730	C00544	ko00130,ko00350,ko01100,ko01240
Hmbp001276	169.05	65.03	168.042	C8H8O4	[M+H]+	Gallacetophenone	Phenolic acids	Phenolic acids	528-21-2	3	164490	140110	195990	167060	162340	164880	248730	347390	314520	158150	192060	175050	--	--
MWSmce501	167.04	108.02	168.042	C8H8O4	[M-H]-	Protocatechuic Acid Methyl Ester	Phenolic acids	Phenolic acids	2150-43-8	3	21004	32274	55593	14547	4843.5	12105	9	9	9	15344	18585	20160	--	--
mws0028	167.03	108.02	168.042	C8H8O4	[M-H]-	Vanillic acid	Phenolic acids	Phenolic acids	121-34-6	3	5395.2	6909.8	10776	18481	5011.8	6941.8	16123	36027	21454	12721	21429	13106	C06672	--
MWSslk138	169.01	151	170.022	C7H6O5	[M-H]-	2,3,4-Trihydroxybenzoic acid	Phenolic acids	Phenolic acids	610-02-6	3	20331	13017	18143	38291	37628	43219	64661	76032	73871	31987	29969	32315	--	--
mws0024	169.01	125	170.022	C7H6O5	[M-H]-	Gallic acid	Phenolic acids	Phenolic acids	149-91-7	1	916020	542300	911690	2015200	1613600	2689400	3573800	4006800	4956800	1838600	1999500	1925400	C01424	--
mws1195	179.07	147.1	178.063	C10H10O3	[M+H]+	p-Coumaric acid methyl ester	Phenolic acids	Phenolic acids	3943-97-3	3	79121	105610	64794	71830	88550	58271	79092	71851	93964	73638	70123	69789	--	--
MWSmce339	177.06	133.07	178.063	C10H10O3	[M-H]-	2-Methoxycinnamic acid	Phenolic acids	Phenolic acids	6099-03-2	3	2821.9	2296.3	3666	6396.6	3474.1	7731.1	10224	6755.6	11192	4766.4	3417.8	6331.8	--	--
pmb2795	177	145	178.063	C10H10O3	[M-H]-	4-Methoxycinnamic acid	Phenolic acids	Phenolic acids	830-09-1	3	61401	94330	35842	42335	51754	32083	17158	19098	15948	39420	38826	36981	--	--
mws2212	179.03	135.05	180.042	C9H8O4	[M-H]-	Caffeic acid	Phenolic acids	Phenolic acids	331-39-5	3	973030	754790	731450	510180	343100	376120	230020	145850	268550	373890	339160	319400	C01197	ko00940,ko01100,ko01110
mws0093	179.07	146	180.079	C10H12O3	[M-H]-	Coniferyl alcohol	Phenolic acids	Phenolic acids	458-35-5	3	3304.5	1663	833.5	4937	4097.5	2500.5	18972	28588	24818	11547	11610	13980	C00590	ko00940,ko00998,ko01100,ko01110
mws1350	181.05	151	182.058	C9H10O4	[M-H]-	Syringaldehyde; 4-Hydroxy-3,5-Dimethoxybenzaldehyde	Phenolic acids	Phenolic acids	134-96-3	3	24954	21979	13234	70287	26276	32021	158380	116780	186030	42817	69798	60581	--	--
MWS5206	181.05	135.04	182.058	C9H10O4	[M-H]-	Hydroxyphenyllactic acid	Phenolic acids	Phenolic acids	306-23-0	2	127350	54662	65991	59458	67451	50867	11344	8499.1	20085	53339	46598	47099	C03672	--
Hmtn001288	181.05	135.04	182.058	C9H10O4	[M-H]-	Methyl 2,4-dihydroxyphenylacetate	Phenolic acids	Phenolic acids	67828-42-6	1	34521	130570	79996	88116	83320	53405	12647	23936	22490	58638	65572	57996	--	--
Lmlp001436	183.07	165.06	182.058	C9H10O4	[M+H]+	Dihydrocaffeic acid	Phenolic acids	Phenolic acids	1078-61-1	3	24972	29668	22280	14107	13470	14689	9	9	9	21773	14394	10106	C10447	ko00350
MWSmce587	183.06	165.06	182.058	C9H10O4	[M+H]+	2,6-Dimethoxybenzoic acid	Phenolic acids	Phenolic acids	1466-76-8	3	36342	51521	75324	39672	47304	98408	32630	29051	141340	63712	66397	47092	--	--
Lmrn001951	181.05	135.04	182.058	C9H10O4	[M-H]-	(S)-2-Hydroxy-3-(4-Hydroxyphenyl)Propanoic Acid	Phenolic acids	Phenolic acids	23508-35-2	2	96684	94417	29198	79348	54648	6780	9	9	9	27347	23951	33388	--	--
MWSmce230	183.03	124.02	184.037	C8H8O5	[M-H]-	Methyl gallate*	Phenolic acids	Phenolic acids	99-24-1	3	2668400	1831600	3441500	3740400	3806700	5150900	4715000	3732600	6114900	4607100	4550200	4087000	--	--
HJN037	183.03	124.02	184.037	C8H8O5	[M-H]-	4-O-Methylgallic Acid*	Phenolic acids	Phenolic acids	4319-02-2	3	1865400	1489400	2569300	3130800	3606500	4844900	4454300	4057300	5712600	3614400	3466400	3270600	--	--
pme0309	183.03	124	184.037	C8H8O5	[M-H]-	3-O-Methylgallic Acid*	Phenolic acids	Phenolic acids	3934-84-7	3	786440	676280	1128800	1347700	1538300	2059600	1944200	1881500	2553800	1795000	1608700	1695300	C05616	--
pme0422	193.06	134	194.058	C10H10O4	[M-H]-	Isoferulic Acid*	Phenolic acids	Phenolic acids	25522-33-2	3	48497	31876	40541	82196	50941	104110	114040	96191	174330	69614	63171	71465	C10470	--
mws0014	193.05	134.01	194.058	C10H10O4	[M-H]-	Ferulic acid*	Phenolic acids	Phenolic acids	537-98-4	3	40638	35812	38062	72505	47731	94065	129000	110110	201080	72050	85182	66335	C01494	ko00940,ko01100,ko01110
MWSslk097	195.06	163.04	194.058	C10H10O4	[M+H]+	Dimethyl phthalate	Phenolic acids	Phenolic acids	131-11-3	3	21403	20773	15153	16008	16347	14523	17915	18638	25845	14678	9752.8	14667	C11233	--
mws0027	197.05	123	198.053	C9H10O5	[M-H]-	Syringic acid	Phenolic acids	Phenolic acids	530-57-4	3	72598	192520	61604	80214	131220	60942	9	13402	23306	74127	68976	65684	C10833	--
pmb2497	197	153	198.053	C9H10O5	[M-H]-	4-Hydroxy-3-methoxymandelate	Phenolic acids	Phenolic acids	55-10-7	3	25043	71480	63620	11378	32708	19018	9	9	9	15557	23918	18103	C05584	ko00350,ko01100
Lmln010063	205.16	189.13	206.167	C14H22O	[M-H]-	2,6-Di-tert-butylphenol*	Phenolic acids	Phenolic acids	128-39-2	1	624610	505310	519790	531230	493420	517400	455900	457610	604120	384360	347260	333220	--	--
Lmbn013410	205.16	189.13	206.167	C14H22O	[M-H]-	2,4-Di-Tert-Butylphenol*	Phenolic acids	Phenolic acids	96-76-4	1	619840	543290	565730	572920	527400	539080	501170	508240	566850	407340	376020	358010	--	--
MA10107783	207.03	119.05	208.037	C10H8O5	[M-H]-	3-[(1-Carboxyvinyl)oxy]benzoic acid	Phenolic acids	Phenolic acids	16929-37-6	3	1146000	1218900	725410	449300	525730	176140	13726	14792	34727	212080	283760	363840	C20772	ko00130,ko01100,ko01110,ko01240
pme3443	207.07	192	208.074	C11H12O4	[M-H]-	Sinapinaldehyde	Phenolic acids	Phenolic acids	4206-58-0	3	22263	6024.8	10043	21424	35425	50291	181440	284960	366150	106350	79808	99786	C05610	ko00940,ko01100,ko01110
MWSmce294	209.11	153.05	208.11	C12H16O3	[M+H]+	Elemicin	Phenolic acids	Phenolic acids	487-11-6	3	3049.3	1798.6	3366.6	24221	20675	25265	36924	49509	47775	18973	21015	19357	C10451	--
Cmsp002787	227.09	181.05	226.084	C11H14O5	[M+H]+	3,4'-Dihydroxy-3',5'-dimethoxypropiophenone	Phenolic acids	Phenolic acids	136196-47-9	3	513130	589130	468380	364930	429230	381570	90197	132790	113330	325200	382520	362370	--	--
HJAP051	227.13	181.09	226.121	C12H18O4	[M+H]+	3-(3,4,5-Trimethoxyphenyl)propan-1-ol	Phenolic acids	Phenolic acids	-	2	59005	64371	90948	580640	382280	309040	1099800	937160	890970	371140	431590	411070	--	--
Lmyn000160	237.06	87.01	238.069	C8H14O8	[M-H]-	Mucic acid Dimethyl Ester	Phenolic acids	Phenolic acids	-	1	874110	925740	817120	898030	784620	874580	78716	207740	231330	772860	858140	812800	--	--
MWSmce675	271.08	108.02	272.09	C12H16O7	[M-H]-	Arbutin	Phenolic acids	Phenolic acids	497-76-7	2	186180	179530	98854	104830	176370	56793	14024	46704	13140	107640	117880	115570	C06186	ko00010
Lmxp011770	279.16	149.02	278.152	C16H22O4	[M+H]+	Diisobutyl phthalate*	Phenolic acids	Phenolic acids	84-69-5	3	2170700	3822100	4069100	1574400	2293400	2016400	1927100	1960200	2060500	2135300	2067100	2013000	C15205	--
Lmlp012720	279.16	149.02	278.152	C16H22O4	[M+H]+	Dibutyl phthalate*	Phenolic acids	Phenolic acids	84-74-2	3	2274300	3924400	4344700	1535600	2611500	1971300	1807700	1917700	2049500	2188000	2136300	2354100	C14214	--
MWSmce341	279.16	149.03	278.152	C16H22O4	[M+H]+	Butyl isobutyl phthalate*	Phenolic acids	Phenolic acids	17851-53-5	3	2201100	4083800	4308900	1576300	2399900	2134500	1862800	1923400	2206100	2177100	2187800	2257800	--	--
Lmhn002926	279.05	163.04	280.058	C13H12O7	[M-H]-	p-Coumaroylmalic acid	Phenolic acids	Phenolic acids	-	3	361410	1253700	216110	217820	731860	147060	76133	79404	20573	258020	322200	246000	--	--
Lmyn001519	285.03	133.02	286.032	C11H10O9	[M-H]-	L-Malic acid-2-O-gallate	Phenolic acids	Phenolic acids	-	1	19775000	26307000	17142000	12537000	19310000	9290400	3277900	14251000	7633000	11267000	13513000	12064000	--	--
mws1521	285.1	121.03	286.105	C13H18O7	[M-H]-	Salicin	Phenolic acids	Phenolic acids	138-52-3	3	265600	381360	255720	107830	180970	155990	3746.2	12008	9775	133330	131220	124050	C01451	ko00010
mws2120	291.01	247	292.022	C13H8O8	[M-H]-	Brevifolin carboxylic acid	Phenolic acids	Phenolic acids	18490-95-4	1	1036500	1104100	1996000	2749900	3507900	5303800	2891800	4445900	5406100	3336600	3033900	2996400	--	--
pmn001687	295.05	163.04	296.053	C13H12O8	[M-H]-	Cis-Coutaric acid	Phenolic acids	Phenolic acids	67920-37-0	1	15318000	27901000	11083000	9444000	19057000	7202800	2086400	3646200	2353500	11426000	11106000	10722000	--	--
Zmhn001926	299.08	137.02	300.084	C13H16O8	[M-H]-	1-O-Salicyloyl-β-D-glucose	Phenolic acids	Phenolic acids	60517-74-0	1	2186000	1734300	3680100	1045000	888410	1815300	114840	149050	184430	961200	813140	874370	--	--
Zmhn001358	299.08	137.02	300.084	C13H16O8	[M-H]-	4-O-Glucosyl-4-hydroxybenzoic acid	Phenolic acids	Phenolic acids	-	2	641700	916260	508860	296650	354380	249560	50646	99549	35530	289530	293580	246480	--	--
pmb3142	299.1	137.1	300.085	C13H16O8	[M-H]-	Salicylic acid-2-O-glucoside	Phenolic acids	Phenolic acids	10366-91-3	3	1372400	932010	510340	1065300	764760	463090	524820	526900	277890	630300	743460	645440	--	--
mws2367	299.11	119	300.121	C14H20O7	[M-H]-	Salidroside	Phenolic acids	Phenolic acids	10338-51-9	3	212810	293120	157370	135920	183350	84708	22436	35736	14148	94292	114500	125960	C06046	ko00350,ko01100
Zmhn000892	301.09	139.05	302.1	C13H18O8	[M-H]-	4-O-Glucosyl-3,4-dihydroxybenzyl alcohol	Phenolic acids	Phenolic acids	-	3	200450	181100	194820	140630	126260	130640	87689	83751	75031	104320	119320	111790	--	--
Hmqn000843	301.09	123.01	302.1	C13H18O8	[M-H]-	Tachioside	Phenolic acids	Phenolic acids	109194-60-7	2	1356700	1227700	1418300	1398000	1367600	1156600	1711200	1810100	1331700	1114100	1254100	1122700	--	--
Hmdn001963	305.03	273	306.038	C14H10O8	[M-H]-	Methyl Brevifolincarboxylate	Phenolic acids	Phenolic acids	154702-76-8	3	2411.2	11251	12067	18499	19230	27349	19308	28014	43432	16892	20041	20135	--	--
Lmhn003074	309.06	193.05	310.069	C14H14O8	[M-H]-	Feruloylmalic acid	Phenolic acids	Phenolic acids	-	1	557730	892690	166730	341350	285220	135940	117440	97671	109750	142400	187050	185930	--	--
MWSmce342	311.04	135.05	312.048	C13H12O9	[M-H]-	2-Caffeoyl-L-tartaric acid (Caftaric acid)	Phenolic acids	Phenolic acids	67879-58-7	1	25356000	21834000	13779000	14267000	10667000	6933700	509760	1068000	1114000	10314000	10561000	9712000	--	--
Lmyn002403	313.09	101.02	314.1	C14H18O8	[M-H]-	Mandelic acid-β-glucoside	Phenolic acids	Phenolic acids	-	3	40663	39826	30817	32889	31226	26995	11398	9225.4	15381	28649	21760	25257	--	--
Lmmn002179	313.09	107.05	314.1	C14H18O8	[M-H]-	Methyl salicylate-2-O-glucoside	Phenolic acids	Phenolic acids	10019-60-0	3	82024	90161	68351	55468	60636	36738	19322	26960	27071	49198	64381	58394	--	--
pmb2871	315.07	153	316.079	C13H16O9	[M-H]-	1-O-Gentisoyl-β-D-glucoside	Phenolic acids	Phenolic acids	23445-11-6	1	139580	126470	125000	94837	54211	104910	47217	36520	30971	73426	90167	97478	--	--
pmn001367	315.07	153.02	316.079	C13H16O9	[M-H]-	Protocatechuic acid-4-O-glucoside	Phenolic acids	Phenolic acids	-	1	188830	352660	587360	230350	303010	542950	87841	188350	80322	249410	298350	195300	--	--
Zmtn001661	315.11	153.02	316.116	C14H20O8	[M-H]-	Vanilloloside	Phenolic acids	Phenolic acids	74950-96-2	2	121540	139270	103120	88149	62200	79617	37710	32621	36951	58849	77969	76347	--	--
Hmtn001120	315.11	153.06	316.116	C14H20O8	[M-H]-	5-(2-Hydroxyethyl)-2-O-glucosylphenol	Phenolic acids	Phenolic acids	-	3	269490	209470	388440	148010	116500	101310	14730	16554	19005	127210	160020	135130	--	--
Cmsn002813	317.07	165.02	318.073	C16H14O7	[M-H]-	Methyl 2-O-(4-hydroxybenzoyl)-2,4,6-trihydroxyphenylacetate	Phenolic acids	Phenolic acids	-	1	1910700	2908800	2338000	1012600	918050	1362500	60526	106350	133020	967280	904750	861980	--	--
pmb0751	321.1	147.3	320.09	C16H16O7	[M+H]+	Trans-5-O-(p-Coumaroyl)shikimate	Phenolic acids	Phenolic acids	-	3	35887	135680	40441	26553	71267	59274	86798	90813	91980	65701	67015	62236	C02947	ko00940,ko00941,ko00945,ko01100,ko01110
pmn001513	321	125	322.021	C14H10O9	[M-H]-	Digallic Acid	Phenolic acids	Phenolic acids	536-08-3	3	840560	322780	694810	4378200	2906700	6538600	6869800	7272300	9170800	3187100	3731700	3998500	C01572	--
Lmhn002140	325.06	193.05	326.064	C14H14O9	[M-H]-	Feruloyltartaric acid (Fertaric acid)	Phenolic acids	Phenolic acids	-	1	6707400	5719600	4107300	4098700	3394200	2745500	1720300	2536800	1331200	2882100	2936600	2734700	--	--
pmn001515	325.06	93	326.064	C14H14O9	[M-H]-	3-Galloylshikimic acid*	Phenolic acids	Phenolic acids	110082-91-2	1	43457	37315	34927	23569	29171	20025	9280.5	19012	8021.9	18583	33285	17151	--	--
pmn001516	325.06	125	326.064	C14H14O9	[M-H]-	5-Galloylshikimic acid*	Phenolic acids	Phenolic acids	95719-51-0	1	102870	143640	89264	90006	76680	49667	27776	45340	21286	63914	52459	40574	--	--
Zmdn001863	325	193	326.078	C18H14O6	[M-H]-	2-(7-Dihydroxyl)-benzofuranyl-ferulic acid	Phenolic acids	Phenolic acids	-	3	7480800	5612700	4784200	4369900	3571700	2936000	1962700	2277700	1423600	3208700	3292800	2849400	--	--
Zmhn002301	325.09	163.04	326.1	C15H18O8	[M-H]-	p-Coumaric acid-4-O-glucoside*	Phenolic acids	Phenolic acids	117405-48-8	1	548600	327050	403880	174420	150520	155920	9903	17335	24302	183450	216730	192970	C06739	--
pmn001419	325.09	163.04	326.1	C15H18O8	[M-H]-	1-O-p-Coumaroyl-β-D-glucose*	Phenolic acids	Phenolic acids	7139-64-2	1	948360	622190	948920	306870	335810	277530	13452	19300	29739	346450	337540	333270	C16827	--
Lmtn002233	327.11	165.05	328.116	C15H20O8	[M-H]-	Androsin	Phenolic acids	Phenolic acids	531-28-2	2	547040	576460	200710	177660	208560	70828	10615	14552	11782	138770	135850	138540	--	--
Hmsn002272	327.11	165.05	328.116	C15H20O8	[M-H]-	Demethyl coniferin	Phenolic acids	Phenolic acids	-	2	41626	53157	44073	19038	32076	30218	1792.8	6166	7898.6	31031	26372	33888	--	--
Lmmn003663	329.09	167.04	330.095	C14H18O9	[M-H]-	5-Glucosyloxy-2-Hydroxybenzoic acid methyl ester	Phenolic acids	Phenolic acids	-	1	423530	513560	195120	159420	151450	108800	3896	6974.2	11680	93393	137960	102330	--	--
Lmfn000604	331.07	169.01	332.074	C13H16O10	[M-H]-	6-O-Galloyl-D-glucose*	Phenolic acids	Phenolic acids	13186-19-1	1	24635000	20967000	25469000	36730000	43864000	50598000	30675000	60341000	52031000	36899000	44501000	38796000	--	--
Hmln000873	331.07	169.01	332.075	C13H16O10	[M-H]-	2-O-Galloyl-D-glucose*	Phenolic acids	Phenolic acids	-	1	1909900	2728200	1348400	4711600	6353300	5688900	12321000	20969000	12811000	5915300	5469200	4938300	--	--
Hmln000659	331.07	169.01	332.075	C13H16O10	[M-H]-	3-O-Galloyl-D-glucose*	Phenolic acids	Phenolic acids	-	1	24625000	21640000	26386000	37525000	41517000	53444000	33037000	64656000	52893000	40607000	49111000	44182000	--	--
Lmmn001294	331.1	153.02	332.111	C14H20O9	[M-H]-	Koaburaside	Phenolic acids	Phenolic acids	41653-73-0	1	475650	410910	738090	354290	293780	387310	205020	182180	214220	325270	359630	374220	--	--
pmn001519	335.04	124	336.048	C15H12O9	[M-H]-	Galloyl Methyl gallate	Phenolic acids	Phenolic acids	-	3	44256	22409	80280	310700	253790	352330	681570	485110	604280	271180	346440	280950	--	--
Hmln002806	335.08	179.03	336.085	C16H16O8	[M-H]-	5-O-Caffeoylshikimic acid	Phenolic acids	Phenolic acids	180981-12-8	3	23121	37808	17691	10847	13086	11590	14698	8430	13892	11581	16077	10052	C10434	ko00940,ko00941,ko00945,ko01100,ko01110
pmn001421	337.09	191.05	338.1	C16H18O8	[M-H]-	3-O-p-Coumaroylquinic acid*	Phenolic acids	Phenolic acids	87099-71-6	3	1144400	1158800	852130	601630	659880	415990	305440	258630	125470	395750	505700	392530	--	--
pmb3074	337.09	191.05	338.1	C16H18O8	[M-H]-	5-O-p-Coumaroylquinic acid*	Phenolic acids	Phenolic acids	1899-30-5	3	381160	275950	230610	205430	84052	154510	14820	15964	7768.8	104840	91392	120970	C12208	ko00940,ko00941,ko00945,ko01110
Jmwn002620	341.09	161.02	342.095	C15H18O9	[M-H]-	Vanillic Acid-4-O-Glucuronide	Phenolic acids	Phenolic acids	-	3	697430	375810	203940	685500	368960	302950	732860	546260	622090	336090	357590	282060	--	--
pmn001420	341.09	179.04	342.095	C15H18O9	[M-H]-	1-O-Caffeoyl-β-D-glucose*	Phenolic acids	Phenolic acids	14364-08-0	1	3243600	3127500	1411200	1131500	924050	616310	519870	226500	558840	1169100	1379900	1201000	C10433	--
Zmhn001793	341.09	179.03	342.096	C15H18O9	[M-H]-	6-O-Caffeoyl-D-glucose*	Phenolic acids	Phenolic acids	-	1	3818600	1976900	1695400	2114200	1063700	999740	943960	461790	1002000	1586000	1728200	1674700	--	--
mws0906	341.12	179	342.131	C16H22O8	[M-H]-	Coniferin	Phenolic acids	Phenolic acids	531-29-3	3	9	9	9	245810	101920	108530	424620	161950	450100	187650	197960	165790	C00761	ko00940
pme1816	353.09	191	354.095	C16H18O9	[M-H]-	Neochlorogenic acid (5-O-Caffeoylquinic acid)	Phenolic acids	Phenolic acids	906-33-2	1	8183500	3258400	2426100	2728000	794320	454390	85694	115550	91962	1209500	1231700	1111100	C17147	--
mws0178	353.09	191.01	354.095	C16H18O9	[M-H]-	Chlorogenic acid (3-O-Caffeoylquinic acid)	Phenolic acids	Phenolic acids	327-97-9	3	6636300	2245300	2387700	2879400	785150	414270	92386	100140	112330	1224000	825560	1112700	C00852	ko00940,ko00941,ko00945,ko01110
mws2108	353.09	191.05	354.095	C16H18O9	[M-H]-	Cryptochlorogenic acid (4-O-Caffeoylquinic acid)	Phenolic acids	Phenolic acids	905-99-7	3	7278100	2419900	1594400	2052600	771780	363350	72469	79878	79562	894660	875320	968170	--	--
mws0748	353.09	191.1	354.095	C16H18O9	[M-H]-	1-Caffeoylquinic acid	Phenolic acids	Phenolic acids	1241-87-8	2	194800	173530	125290	129540	110570	44984	15449	8727.4	34786	87197	82473	87830	--	--
Hmhn003518	355.1	175.04	356.111	C16H20O9	[M-H]-	4-O-β-D-glucopyranosylferulic acid	Phenolic acids	Phenolic acids	-	1	85827	97394	50493	70188	35794	56006	58368	58400	64254	54364	56848	55982	--	--
Lmsp004450	359.15	131.05	358.142	C20H22O6	[M+H]+	Dehydrodiconiferyl alcohol	Phenolic acids	Phenolic acids	97465-82-2	1	16101	5602.5	3320	106940	77539	47383	791900	1037900	446690	208720	211900	194020	--	--
pmb3107	359.1	182.1	360.106	C15H20O10	[M-H]-	Glucosyringic Acid	Phenolic acids	Phenolic acids	-	3	72538	89933	132990	55272	63392	55722	10411	24911	32923	58671	61183	59743	--	--
Lmyn000716	361.04	209.03	362.049	C13H14O12	[M-H]-	2-O-Galloylmucic acid	Phenolic acids	Phenolic acids	-	3	124170	156430	113770	83611	74645	81975	7859	18671	9343	53568	68121	56585	--	--
Cmsn000894	361.08	211.03	362.084	C14H18O11	[M-H]-	7-O-Galloyl-D-sedoheptulose	Phenolic acids	Phenolic acids	-	1	6696200	7660000	6317800	11131000	4356200	4653900	3548000	4075500	4072400	4515900	4309600	4574300	--	--
pma3724	369.1	177.1	368.111	C17H20O9	[M+H]+	1-O-Feruloylquinic acid	Phenolic acids	Phenolic acids	-	3	396910	136920	91542	328970	79912	106670	208690	125130	155410	113210	109000	149100	--	--
Lmbp002309	371.1	209.05	370.126	C17H22O9	[M+H]+	Sinapaldehyde-4-O-Glucoside	Phenolic acids	Phenolic acids	154461-65-1	3	28802	24115	35191	23556	18249	15264	9	9	9	16008	21784	19529	--	--
pmb3317	371.1	179.1	372.106	C16H20O10	[M-H]-	Quinacyl syringic acid	Phenolic acids	Phenolic acids	-	3	69250	60142	52233	36199	33574	29685	4291.6	7906	5441.8	24919	29522	32179	--	--
Lmap001661	373.15	137.06	372.142	C17H24O9	[M+H]+	Grevilloside C	Phenolic acids	Phenolic acids	1094004-47-3	3	220380	227610	244240	127890	150200	132500	9546.2	20126	24697	124630	123760	107920	--	--
pmb0108	375.2	137.1	374.1	C19H18O8	[M+H]+	Feruloyl syringic acid	Phenolic acids	Phenolic acids	-	3	28352	43321	19576	54571	66044	42854	245960	391390	141120	81524	106200	60586	--	--
Lmzn001983	375.13	135.05	376.137	C16H24O10	[M-H]-	D-Threo-guaiacylglycerol-7-O-β-D-glucoside	Phenolic acids	Phenolic acids	-	3	143110	101180	98766	103240	65925	61097	19483	14144	19589	80886	69096	56804	--	--
Zmhn002227	385.11	223.06	386.121	C17H22O10	[M-H]-	4-O-Glucosyl-sinapate	Phenolic acids	Phenolic acids	-	3	24081	70396	28325	8352	21899	35274	754.5	4497	6805.8	12090	8202.2	11328	C02919	--
HJN003	385.11	223.06	386.122	C17H22O10	[M-H]-	1-O-Sinapoyl-D-glucose	Phenolic acids	Phenolic acids	-	3	29257	30114	48346	16602	26880	18237	9	9	9	16613	11843	13492	C01175	ko00940
HJAP036	389.19	203.11	388.189	C22H28O6	[M+H]+	Surinamensin	Phenolic acids	Phenolic acids	68143-82-8	1	1237.1	2016.3	1245.2	10526	16770	10614	19244	28237	24523	6792.5	10801	8843.2	C10888	--
Lmyn001940	389.07	237.06	390.08	C15H18O12	[M-H]-	2-O-Galloylmucic acid Dimethyl Ester	Phenolic acids	Phenolic acids	-	3	20306	9	9	32202	10831	37209	119340	46050	86322	23594	18191	24318	--	--
Lmmp010562	391.28	149.02	390.277	C24H38O4	[M+H]+	Diisooctyl Phthalate	Phenolic acids	Phenolic acids	27554-26-3	3	1875400	1141500	2679000	1810900	992980	537170	591610	832050	742290	164340	174820	164370	C14577	--
Cmjn004337	401.14	269.1	402.153	C18H26O10	[M-H]-	Benzyl-(2''-O-xylosyl)glucoside	Phenolic acids	Phenolic acids	-	3	13810	14250	48072	3146	3968	16648	9	1599.5	9	8662	6758.8	10614	--	--
Cmyp005062	407.13	245.08	406.126	C20H22O9	[M+H]+	Salireposide	Phenolic acids	Phenolic acids	16955-55-8	3	102600	167300	243480	61318	60140	140540	9	3636.5	7290.2	67120	84382	81463	--	--
Lman004552	417.12	145.03	418.126	C21H22O9	[M-H]-	Robustaside A;[6'-p-Coumarylarbutin]	Phenolic acids	Phenolic acids	148810-39-3	3	15016	81368	13291	9021	48065	7203	6070.5	3747.8	3747.8	22354	14204	21672	--	--
Lmtn002324	431.15	269.1	432.163	C19H28O11	[M-H]-	Benzyl-(2''-O-glucosyl)glucoside*	Phenolic acids	Phenolic acids	-	3	1098200	1213100	889220	237530	278620	187620	34872	10543	24216	201250	212120	232000	C17564	--
Lmyn003028	431.16	269.1	432.163	C19H28O11	[M-H]-	Benzyl-β-gentiobioside*	Phenolic acids	Phenolic acids	56775-64-5	3	769800	1088000	791310	167800	207150	151000	12128	15824	26458	134890	177010	183970	--	--
Lman003972	433.11	161.03	434.121	C21H22O10	[M-H]-	6-O-Caffeoylarbutin	Phenolic acids	Phenolic acids	136172-60-6	3	30697	96069	18042	11498	23268	2435.8	3266.5	2447.2	1624	12286	5763.5	13128	--	--
Hmhn002787	443.19	161.04	444.2	C21H32O10	[M-H]-	(1'R,3R,5R,8'S)-Dihydrophaseic acid-O-β-D-glucoside	Phenolic acids	Phenolic acids	-	1	125090	160110	123910	56103	65848	55641	9	6958	12509	57647	65047	58396	--	--
Lmyn004187	453.01	301	454.017	C21H10O12	[M-H]-	Flavogallonic Acid Dilactone	Phenolic acids	Phenolic acids	103744-88-3	1	54309	35648	81312	432500	480470	777090	769670	1129900	1212500	395110	389230	401270	--	--
Lmhn004756	455.1	233.04	456.106	C23H20O10	[M-H]-	Cinnamoylferuloyltartaric acid	Phenolic acids	Phenolic acids	-	3	9	9	79963	9	9	16283	9	9	9	7144.2	7916.1	9526.3	--	--
pmb2654	460.1	117.9	461.153	C19H27NO12	[M-H]-	Anthranilate-1-O-Sophoroside	Phenolic acids	Phenolic acids	-	3	1505.8	1355.7	1390.7	2635.8	2415.8	1906.1	28334	15847	17989	4956.3	4169.8	4670.3	--	--
Lmsn005754	461.11	169.01	462.116	C22H22O11	[M-H]-	1-O-Galloyl-2-O-Cinnamoyl-β-D-glucose*	Phenolic acids	Phenolic acids	56994-83-3	2	15900	7065.8	9913.6	66317	40078	71382	169300	97813	217200	68293	57231	54996	--	--
Lmsn005333	461.11	169.01	462.116	C22H22O11	[M-H]-	4-O-Galloyl-1-O-Cinnamoyl-β-D-glucose*	Phenolic acids	Phenolic acids	-	2	76615	138160	69908	65670	110180	129570	97617	98064	107620	64321	54455	77538	--	--
Lmfn001258	467.08	169.01	468.09	C20H20O13	[M-H]-	Maplexin D (2,4-Di-O-Galloyl-1,5-Anhydro-D-Glucitol)	Phenolic acids	Phenolic acids	1355573-86-2	2	213930	45376	88024	99796	37952	69455	4699.8	24256	10592	23642	39489	50646	--	--
pmn001523	473.04	169	474.043	C21H14O13	[M-H]-	Trigallic acid	Phenolic acids	Phenolic acids	2131-66-0	3	45924	27092	58524	280950	136850	350700	415180	283220	380760	195340	170610	165090	--	--
Zmhn004909	477.06	169.01	478.075	C21H18O13	[M-H]-	3,4-Digalloylshikimic acid	Phenolic acids	Phenolic acids	-	3	650420	836290	798720	1445700	1571300	1672200	1464300	1715900	1639300	1441900	1661900	1512000	--	--
Lmsn003409	477.1	169.01	478.111	C22H22O12	[M-H]-	1-O-Galloyl-6-O-p-Coumaroyl-β-D-glucose	Phenolic acids	Phenolic acids	-	3	36382	42883	32146	28522	26617	35208	35247	39210	28700	39410	27648	38126	--	--
Lmsn000842	481.06	301	482.07	C20H18O14	[M-H]-	4,6-(S)-Hexahydroxydiphenoyl-β-D-glucose	Phenolic acids	Phenolic acids	36378-48-0	2	101370	90709	146370	370030	263950	434320	1882000	1491900	1159800	310510	324110	314630	--	--
pmn001628	481.06	275	482.07	C20H18O14	[M-H]-	4,6-(S)-Hexahydroxydiphenoyl-D-glucose	Phenolic acids	Phenolic acids	23094-68-0	1	584480	234870	656730	1642700	1038100	1322900	3482100	2697200	3121300	1074900	1111400	1006100	--	--
Wmhn001495	483.08	169.01	484.077	C20H20O14	[M-H]-	1,4-Di-O-Galloyl-D-glucose*	Phenolic acids	Phenolic acids	-	1	548730	325440	894490	2519400	2742600	3764000	3782300	4461400	5781800	2752900	2451600	2144900	--	--
pmn001526	483.08	169.01	484.085	C20H20O14	[M-H]-	1,6-di-O-galloyl-β-D-glucose*	Phenolic acids	Phenolic acids	-	1	1385000	909150	543430	1424500	1278100	1803200	1307700	2799700	2445100	1235800	1133600	1276800	C04101	--
Lmfn000797	483.08	169.01	484.085	C20H20O14	[M-H]-	2,3-Di-O-Galloyl-β-D-Glucose*	Phenolic acids	Phenolic acids	-	1	1830900	312320	496400	8397300	5635500	11487000	18639000	20081000	22042000	4142300	4769100	5442200	--	--
Lmsn004321	493.1	169.01	494.106	C22H22O13	[M-H]-	1-O-Caffeoyl-3-O-galloyl-β-D-glucose	Phenolic acids	Phenolic acids	-	3	136760	164010	134700	83709	57245	61945	17700	11204	9654.2	49845	64870	37815	--	--
Zmln000668	493.12	169.01	494.127	C19H26O15	[M-H]-	Monogalloyl-diglucose	Phenolic acids	Phenolic acids	-	3	28568	24932	9	392570	257890	177950	691330	691760	522750	244040	223450	187860	--	--
Zmhn003297	495.08	343.07	496.085	C21H20O14	[M-H]-	3-O-Digalloyl quinic acid	Phenolic acids	Phenolic acids	-	3	41324	71010	75662	72676	76861	93684	117900	84028	113760	57373	87199	56397	--	--
Lmsn004322	503.12	179.03	504.127	C24H24O12	[M-H]-	1,6-Di-O-caffeoyl-β-D-glucose*	Phenolic acids	Phenolic acids	-	3	46970	29898	12056	47993	92935	69572	137680	114290	102940	61180	57594	68542	--	--
Lmsn004970	503.12	179.04	504.127	C24H24O12	[M-H]-	3,6-Di-O-caffeoyl glucose*	Phenolic acids	Phenolic acids	-	3	34566	18266	13018	61662	69204	60907	135350	91086	80763	55233	57332	75848	--	--
Cmsn001563	513.09	361.08	514.095	C21H22O15	[M-H]-	1,7-Di-O-galloyl-D-sedoheptulose	Phenolic acids	Phenolic acids	-	3	4674600	6716700	4250600	2640800	3079600	3539200	364320	1063500	431930	2334200	1979300	1996400	--	--
pmb3055	513.1	191.1	514.132	C22H26O14	[M-H]-	p-Coumaroylquinic acid-4'-O-glucuronide	Phenolic acids	Phenolic acids	-	3	65601	64070	60353	68230	38997	58585	18301	25037	25903	40701	47867	32071	--	--
pmn001382	515.12	353.09	516.127	C25H24O12	[M-H]-	Isochlorogenic acid A	Phenolic acids	Phenolic acids	2450-53-5	3	15272	36722	37583	6370	26309	11984	9	9	8801.2	13572	11104	18391	--	--
pmn001547	589.12	437.1	590.127	C27H26O15	[M-H]-	3-Hydroxy-5-Methylphenol-1-O-(6'-Digalloyl)Glucoside	Phenolic acids	Phenolic acids	-	1	325500	271140	62123	151210	78381	30105	8987.2	11440	14720	62519	72363	58806	--	--
pmn001622	633.07	275	634.081	C27H22O18	[M-H]-	1-O-Galloyl-4,6-hexahydroxydiphenoyl-D-glucose	Phenolic acids	Phenolic acids	126721-55-9	3	149840	121340	188160	47302	66992	97753	5358.4	4171	3541.8	60726	59525	42936	--	--
Lmsn001900	633.07	301	634.081	C27H22O18	[M-H]-	3-O-Galloyl-4,6-(S)-HHDP-β-D-glucose	Phenolic acids	Phenolic acids	-	1	925640	922510	1156100	3855200	1632800	2767300	5765400	5337900	8442200	2311600	1976400	1982800	--	--
Lmsn001477	633.07	301	634.081	C27H22O18	[M-H]-	1-O-Galloyl-4,6-(S)-HHDP-β-D-glucose	Phenolic acids	Phenolic acids	-	2	499270	576550	711410	1756800	2074800	2523200	3744600	4047600	3147400	1811800	2323800	2623900	--	--
Lmfn001209	635.09	169.01	636.096	C27H24O18	[M-H]-	1,3,6-Tri-O-galloyl-β-D-glucose*	Phenolic acids	Phenolic acids	18483-17-5	1	329890	286610	455610	794590	693190	745680	985200	1171300	920080	747630	670600	572110	C17458	--
Zmdn003203	635.09	169.01	636.096	C27H24O18	[M-H]-	1,2,6-Tri-O-galloyl-β-D-glucose*	Phenolic acids	Phenolic acids	79886-49-0	1	1180500	1053500	1288200	5051700	6061900	6215800	4572900	5917200	7218700	5645500	5113700	5327900	C04360	--
Lmsn003088	635.09	169.01	636.096	C27H24O18	[M-H]-	1,4,6-Tri-O-galloyl-β-D-glucose*	Phenolic acids	Phenolic acids	94513-58-3	1	1093400	646710	1017100	5424500	6428600	6199200	4205100	5696400	6899700	5763400	5321100	5518000	--	--
pmn001535	787.1	465.1	788.107	C34H28O22	[M-H]-	1,3,4,6-Tetra-O-Galloyl-D-Glucose	Phenolic acids	Phenolic acids	-	3	281010	98147	561860	2791900	787650	2758800	4089800	2631900	3965400	1065100	2494300	1346900	--	--
pmn001534	787.1	617.08	788.107	C34H28O22	[M-H]-	1,2,3,6-Tetra-O-galloyl-β-D-glucose	Phenolic acids	Phenolic acids	79886-50-3	3	6835800	5312500	8895600	17157000	14672000	17577000	23873000	19662000	21825000	15382000	17155000	16022000	C04516	--
MWS20207	939.11	769.09	940.118	C41H32O26	[M-H]-	1,2,3,4,6-pen-O-galloyl-β-D-glucose	Phenolic acids	Phenolic acids	-	3	198910	294940	303280	486800	377020	727490	627460	635260	992330	660540	634040	467460	--	--
Lmqn004838	315.01	299.99	316.022	C15H8O8	[M-H]-	3-O-Methylellagic acid	Tannins	Tannin	-	1	88574	74746	64270	160500	166390	209560	176590	213170	151890	121920	155970	98612	--	--
Zmlp005013	331.04	299.02	330.038	C16H10O8	[M+H]+	3,3'-O-Dimethylellagic Acid	Tannins	Tannin	2239-88-5	2	26457	23230	55286	70927	121520	115440	138140	175600	230310	112110	108390	128790	--	--
Zmlp007578	345.06	313.03	344.053	C17H12O8	[M+H]+	3,3',4-O-Trimethylellagic acid	Tannins	Tannin	1617-49-8	2	49979	67497	66263	102870	147940	190490	199360	329270	408130	159410	147320	142320	C10836	--
pmn001620	355.03	249.04	356.038	C14H12O11	[M-H]-	Chebulic acid	Tannins	Tannin	23725-05-5	3	7976.9	5798.5	8103.8	4762	8527.5	9979.4	5963.1	10319	10963	3997.2	6692.9	5510.1	--	--
Lmsn002494	433.04	301	434.049	C19H14O12	[M-H]-	Ellagic acid-4-O-Xyloside	Tannins	Tannin	139163-18-1	2	223430	428260	332210	141170	181740	276860	186910	106040	88592	192610	167880	149590	--	--
Hmln003405	447.06	315.01	448.064	C20H16O12	[M-H]-	Ellagic acid-4-O-rhamnoside	Tannins	Tannin	-	3	2403500	3503600	5866400	4534800	6276600	5884900	6652000	6820400	6757400	4740500	4185000	4306500	--	--
Zmlp005019	463.09	331.05	462.08	C21H18O12	[M+H]+	3,3'-O-Dimethylellagic Acid-4'-O-arabinoside	Tannins	Tannin	-	1	48473	54429	188380	60858	120090	138650	97534	194190	238380	126310	105770	109680	--	--
Hmdn001667	463.05	300.99	464.06	C20H16O13	[M-H]-	Ellagic acid-4-O-glucoside	Tannins	Tannin	-	3	1941500	2780400	1765200	1264800	1471000	1405300	997730	860070	570070	801090	1098500	1033800	--	--
Lmyp003191	617.08	153.02	616.07	C27H20O17	[M+H]+	Phyllanemblinin A	Tannins	Tannin	-	2	24829	29690	22736	44855	61359	101440	152540	158570	130620	79166	69549	44884	--	--
Lmfp003026	619.13	153.02	618.122	C28H26O16	[M+H]+	Maplexin H	Tannins	Tannin	1357621-91-0	1	284080	155530	334120	394200	420260	866680	1546300	277410	667760	686640	801090	507000	--	--
Cmhn001271	633.08	301	634.08	C27H22O18	[M-H]-	Gemin D	Tannins	Tannin	84744-46-7	1	149350	109920	170220	915230	1031500	593800	1219100	1088200	752100	1044900	1053200	821480	--	--
Lmyn003256	633.07	301	634.081	C27H22O18	[M-H]-	Isocorilagin	Tannins	Tannin	-	1	194760	98758	177190	962620	1186200	631560	1195300	976430	739530	1073600	961840	894880	--	--
Wmhn003138	633.07	301	634.081	C27H22O18	[M-H]-	Isostrictinin	Tannins	Tannin	87392-62-9	3	154580	137280	210740	501940	670710	635350	4211800	2760700	3378800	574030	429160	380360	--	--
MWSslk160	633.07	301	634.081	C27H22O18	[M-H]-	Corilagin	Tannins	Tannin	23094-69-1	3	39396	33098	68631	27673	22865	28389	4979	5518.8	19768	25218	24503	32344	C10219	--
Lmfn001769	633.11	169.01	634.117	C28H26O17	[M-H]-	Maplexin G	Tannins	Tannin	-	3	51544	54005	71693	114060	88692	47500	94332	73366	78862	85397	86632	63203	--	--
Lmyn000516	669.09	337.02	670.102	C27H26O20	[M-H]-	Phyllanemblinin F	Tannins	Tannin	-	3	15259	28062	19987	10224	37455	77787	50107	51382	28103	53135	44274	48821	--	--
Cmhn001369	783.07	481.06	784.075	C34H24O22	[M-H]-	Casuariin	Tannins	Tannin	79786-04-2	3	57598	60398	70850	133020	163920	274380	231600	332150	347240	165470	226360	190790	--	--
Wmhn001788	785.08	301	786.083	C34H26O22	[M-H]-	Digalloyl-HHDP-glucose	Tannins	Tannin	-	2	602040	392780	690410	1678000	828420	1388200	2060900	1793400	1460000	1135900	1412900	1121700	--	--
Hmqn003158	785.09	301.01	786.092	C34H26O22	[M-H]-	Sanguiin H1	Tannins	Tannin	-	3	256670	242450	282730	1337000	686730	988500	1913600	1787300	1475800	626850	937270	627770	--	--
Cmhn002756	785.07	633.06	786.092	C34H26O22	[M-H]-	1,3-Di-O-galloyl-4,6-(S)-HHDP-β-D-glucose	Tannins	Tannin	87687-52-3	3	15416	30073	10005	72918	79008	92726	154230	75183	46255	56234	42551	63932	--	--
MWS20203	785.08	301	786.092	C34H26O22	[M-H]-	Tercatain	Tannins	Tannin	103744-87-2	3	97592	62948	97883	275120	159430	288570	442390	230540	287060	193900	302520	226400	--	--
Lmsn002071	785.08	301	786.092	C34H26O22	[M-H]-	Tellimagrandin I	Tannins	Tannin	79786-08-6	3	498370	461250	739860	2141400	939200	1642200	2310600	1947900	1421500	1145300	1212100	1288200	C10241	--
Cmhn001611	935.09	633.08	936.086	C41H28O26	[M-H]-	Casuarictin	Tannins	Tannin	79786-00-8	3	5706.2	4867	11384	26794	20081	21931	37009	44736	32089	16226	17917	13008	C10212	--
Lmsn001955	935.08	301	936.087	C41H28O26	[M-H]-	Casuarinin	Tannins	Tannin	79786-01-9	3	3240.2	2436.2	4074.2	6515.8	1617.5	6086.8	15768	7303.8	8137	4069	8107	8934.8	C10213	--
Hmln001763	951.08	907.09	952.082	C41H28O27	[M-H]-	Geraniinic acid B	Tannins	Tannin	-	3	8905.8	9	14748	14815	18740	42280	42682	21926	56854	17887	21258	19456	--	--
Hmdp001464	955.1	445.03	954.098	C41H30O27	[M+H]+	Chebulagic acid	Tannins	Tannin	23094-71-5	3	17643	16743	32284	74913	44063	64346	72656	55270	76348	68093	59501	53112	C10214	--
MWS20204	967.11	301	968.113	C42H32O27	[M-H]-	Methyl chebulagic acid	Tannins	Tannin	-	1	20151	14483	34237	62858	71011	61960	77436	95998	57978	54761	72144	50728	--	--
Hmqn003706	1105.11	937.09	1106.11	C48H34O31	[M-H]-	Rugosin A	Tannins	Tannin	84744-48-9	1	1529.8	9	9	6126.8	3851.8	15375	3068	11560	15324	7692	5423	8464	--	--
pmp000691	229.11	151.07	228.1	C11H16O5	[M+H]+	Loganetin	Terpenoids	Monoterpenoids	29748-10-5	3	54100	269500	151250	20092	70823	83338	14681	21181	16693	75008	55170	89971	--	--
mws1526	359.13	197	358.126	C16H22O9	[M+H]+	Sweroside	Terpenoids	Monoterpenoids	14215-86-2	1	4837200	4592100	4414000	3204200	2904100	3365100	1170600	873610	1292300	2419600	2589300	2580300	C17071	--
Hmmn003964	359.13	197.08	360.142	C16H24O9	[M-H]-	7-Deoxyloganic acid	Terpenoids	Monoterpenoids	22487-36-1	1	141740	173370	66433	65794	78102	7247.2	40214	58520	24134	49906	37311	48292	C11636	ko00902,ko01110
mws1574	373.11	123	374.121	C16H22O10	[M-H]-	Geniposidic acid	Terpenoids	Monoterpenoids	27741-01-1	3	103810	24513	27676	44511	14834	14352	15030	7086.2	6839.9	23847	23911	19784	C11673	ko00902,ko01110
pmp000695	375.13	177.05	374.121	C16H22O10	[M+H]+	Swertiamarin	Terpenoids	Monoterpenoids	17388-39-5	3	36317	62545	83785	76034	74479	112500	176610	125000	257880	99631	84678	83907	C09800	--
pmp000696	394.17	179.07	376.116	C16H24O10	[M+NH4]+	Loganic acid	Terpenoids	Monoterpenoids	22255-40-9	3	30014	44314	51346	35712	55931	46706	68264	42296	78791	54787	44189	38338	C01512	ko00902,ko01110
Cmqp001987	377.14	179.07	376.137	C16H24O10	[M+H]+	8-hydroxy-10-hydrosweroside*	Terpenoids	Monoterpenoids	-	1	319080	535330	512750	358790	508920	524090	461210	458030	501630	433570	472190	419760	--	--
Zmcp002357	377.14	179.07	376.137	C16H24O10	[M+H]+	demethylsecologanol*	Terpenoids	Monoterpenoids	-	1	494660	754120	742220	460540	816700	727640	773490	710800	806850	643060	573540	638260	--	--
Cmrp002432	377.14	179.07	376.137	C16H24O10	[M+H]+	Adoxosidic acid*	Terpenoids	Monoterpenoids	84375-46-2	1	438420	921320	1008500	478880	867920	678540	699290	715180	838380	841480	651080	641330	--	--
Cmhp003670	389.14	165.06	388.137	C17H24O10	[M+H]+	Secologanin*	Terpenoids	Monoterpenoids	19351-63-4	1	2751000	1413000	3190500	15374000	18891000	19549000	33829000	31713000	32272000	18063000	13873000	16780000	C01852	ko00901,ko00902,ko00950,ko01100,ko01110
Cmhp002917	389.14	165.05	388.137	C17H24O10	[M+H]+	Vogeloside*	Terpenoids	Monoterpenoids	60077-47-6	1	6237.2	5501.7	3292	28222	35643	21492	26756	52799	29357	21704	30028	12782	--	--
mws1565	389.14	209.08	388.137	C17H24O10	[M+H]+	Geniposide	Terpenoids	Monoterpenoids	24512-63-8	3	9306	20633	10330	71446	56568	32140	90943	116540	78102	35132	66128	60511	C09781	--
MWSmce235	389.14	195.06	388.137	C17H24O10	[M+H]+	Verbenalin; Cornin*	Terpenoids	Monoterpenoids	548-37-8	1	199270	222500	113170	43167	162920	39632	35471	25702	34335	72292	91978	45776	C09802	--
Cmdp003280	389.13	227.09	388.137	C17H24O10	[M+H]+	7-Dehydroxyzaluzioside	Terpenoids	Monoterpenoids	-	3	821470	964430	964670	595600	629100	615610	145690	232820	134040	705430	604090	435330	--	--
Cmzn002437	389.11	227.06	390.116	C16H22O11	[M-H]-	Scandoside	Terpenoids	Monoterpenoids	18842-99-4	3	136200	20568	30424	82261	25121	8394.3	14724	6637.8	13512	27638	31576	20018	--	--
Smsn001839	391.16	229.11	390.152	C17H26O10	[M+H]+	Dihydrocornin	Terpenoids	Monoterpenoids	51847-91-7	3	192010	207100	155040	132350	79039	77811	16368	22384	15830	90025	109360	87185	--	--
Cmjp004550	391.16	179.07	390.153	C17H26O10	[M+H]+	Loganin*	Terpenoids	Monoterpenoids	18524-94-2	1	6765400	8019700	7179300	4579200	5261400	6081000	1006200	1004600	1420700	4240500	3858200	4621600	C01433	ko00902,ko01100,ko01110
Cmhp003193	391.16	179.07	390.153	C17H26O10	[M+H]+	Dehydromorroniside*	Terpenoids	Monoterpenoids	-	1	4452300	4978600	4661800	2893600	3963100	3657900	562020	716760	632580	3160600	2751500	2780000	--	--
Lhmp102833	391.15	179.07	390.153	C17H26O10	[M+H]+	3,4-Dihydroverbenalin*	Terpenoids	Monoterpenoids	-	1	3400200	4858100	5001000	2899200	3472000	3632500	702660	1019100	780180	2513000	2906300	3153900	--	--
MWSslk157	405.14	193.05	404.132	C17H24O11	[M+H]+	Hastatoside	Terpenoids	Monoterpenoids	50816-24-5	1	54668	39520	36096	29902	14702	12894	2511	3792	7727	22404	23575	15494	--	--
3840	403.12	121.03	404.132	C17H24O11	[M-H]-	Epikingisidic*	Terpenoids	Monoterpenoids	-	1	1435800	1101900	1377600	650080	576620	838160	414890	310790	452830	565190	538670	563050	--	--
3871	403.12	121.03	404.132	C17H24O11	[M-H]-	Kingiside*	Terpenoids	Monoterpenoids	25406-67-1	1	1195100	1234600	1451900	547270	571290	805080	410890	306580	483870	466940	533920	486030	--	--
mws1569	405.14	140.9	406.148	C17H26O11	[M-H]-	Morroniside	Terpenoids	Monoterpenoids	25406-64-8	1	14338000	15626000	15954000	3804700	6130500	3625200	473110	722330	492110	4384100	4921400	4779400	C17000	--
pmn001587	431.12	269.1	432.127	C18H24O12	[M-H]-	Asperulosidic acid	Terpenoids	Monoterpenoids	25368-11-0	3	501320	565130	537380	113150	156090	98364	24276	21099	18196	127290	124400	106190	--	--
Cmsn001957	505.16	227.1	506.163	C21H30O14	[M-H]-	Logmalicid A	Terpenoids	Monoterpenoids	-	1	10394000	10805000	6340300	4176800	7062000	4731100	927600	1403400	1056700	3264900	3554800	3280000	--	--
Cmqn002489	507.17	213.08	508.179	C21H32O14	[M-H]-	6'-O-α-D-Xylopyranosylloganic acid;Qinjiaoside C	Terpenoids	Monoterpenoids	1471206-87-7	3	797890	537350	708550	218180	172830	100140	21049	20762	21385	131190	160600	140990	--	--
6128	509.16	329.19	510.174	C24H30O12	[M-H]-	3,5-dehydroxyl cornuside	Terpenoids	Monoterpenoids	-	1	552770	1181200	735310	251210	873520	410190	23526	59804	34505	396090	357090	359260	C24H30O12	--
pmp000703	538.15	197.08	520.152	C22H32O14	[M+NH4]+	6'-O-D-Glucosylsweroside	Terpenoids	Monoterpenoids	-	3	46052	28892	25503	36910	54853	43142	112910	104370	150040	39093	52946	61554	--	--
pmp000713	556.21	179.07	538.16	C22H34O15	[M+NH4]+	6'-O-D-Glucosylloganic acid	Terpenoids	Monoterpenoids	-	2	91152	224250	189090	85231	179250	120030	109040	108910	123880	130580	153400	161790	--	--
Cmsn002403	541.16	379.11	542.163	C24H30O14	[M-H]-	Cornuside I	Terpenoids	Monoterpenoids	131189-57-6	1	19300000	19430000	19792000	13168000	14410000	14214000	4315900	3450500	4109100	10048000	10907000	11405000	--	--
Cmsn002667	555.18	323.08	556.179	C25H31O14	[M-H]-	7-Dehydrologanin	Terpenoids	Monoterpenoids	-	3	86685	152250	198350	32442	89490	87586	9	5153.5	7816.2	74760	60145	60104	--	--
Cmdn002964	567.2	243.09	568.2	C23H36O16	[M-H]-	6'-O-α-D-galactopyranosylshanzhiside methyl ester	Terpenoids	Monoterpenoids	927707-47-9	3	674220	626370	888760	234050	262220	141000	11026	12803	13941	218900	181320	179530	--	--
Cmhp003642	759.27	209.08	758.263	C34H46O19	[M+H]+	Centauroside;(Z)-Aldosecologanin	Terpenoids	Monoterpenoids	82474-97-3	1	9	9	9	34232	46926	42538	226580	74591	137260	34164	40265	27249	--	--
Cmsn002349	777.29	615.24	778.289	C34H50O20	[M-H]-	Cornuside II	Terpenoids	Monoterpenoids	-	2	99048	136950	86883	42838	71884	29552	1611	3887.5	3109	36678	19354	23946	--	--
Cmjp004217	375.13	151.04	374.121	C16H22O10	[M+H]+	Secologanic acid	Terpenoids	Sesquiterpenoids	60077-46-5	2	173230	218330	251970	348340	326850	574530	822930	556960	893060	397150	360090	305720	--	--
MWSslk197	405.14	165.05	404.132	C17H24O11	[M+H]+	Secoxyloganin	Terpenoids	Sesquiterpenoids	58822-47-2	2	536170	717500	813680	533490	407810	777440	487700	493230	474350	501060	482580	413280	--	--
Hmln003398	503.34	485.33	504.346	C30H48O6	[M-H]-	2α,3α,19α,23-Tetraydroxyurs-12-en-28-oic acid*	Terpenoids	Terpene	-	1	40529	60405	274470	35647	17002	170140	9	9	9	61942	60404	61113	--	--
Hmcp005535	425.38	191.17	424.37	C30H48O	[M+H]+	α-Amyrenone*	Terpenoids	Triterpene	638-96-0	3	130870	170010	280450	61915	59403	118500	9	9	9	94292	93576	90477	--	--
Hmcp005589	425.38	203.17	424.37	C30H48O	[M+H]+	β-Amyrone*	Terpenoids	Triterpene	638-97-1	3	72304	83814	136060	26241	35339	54735	9	9	9	42380	48104	46142	--	--
pmp000436	427.39	409.38	426.386	C30H50O	[M+H]+	Taraxerol	Terpenoids	Triterpene	127-22-0	3	8423.1	3633	390240	8502.1	1279.1	73328	9	9	9	68589	75626	64103	C08637	ko00909,ko01110
Lssp210085	439.36	203.18	438.35	C30H46O2	[M+H]+	3,11-dioxo-β-oleorene	Terpenoids	Triterpene	-	1	1190300	3017900	2718700	717930	1946700	1831200	800070	686180	577530	3127900	2791300	3259400	--	--
Lmqp012453	441.37	191.18	440.365	C30H48O2	[M+H]+	Ursolaldehyde	Terpenoids	Triterpene	-	3	30652	80472	89067	20379	52108	47031	21861	17484	14739	85406	87916	87833	--	--
pmp000438	443.39	425.38	442.381	C30H50O2	[M+H]+	Betulin	Terpenoids	Triterpene	473-98-3	3	144030	145230	293380	51255	58827	113840	9	9	9	82296	81248	89303	C08618	--
Lmqn012798	453.34	453.34	454.345	C30H46O3	[M-H]-	Urs-12(13)-en-3-one-28-oic acid	Terpenoids	Triterpene	-	3	76355	78156	372920	17605	20432	66732	12163	12852	10761	96803	91961	93439	--	--
Lmsp013456	455.35	203.18	454.345	C30H46O3	[M+H]+	3β-Hydroxytaraxastan-28,20β-olide	Terpenoids	Triterpene	-	3	128740	30006	133690	46147	8444.9	37451	9	3881.2	4225.8	44559	50326	44753	--	--
MWSmce134	453.35	453.35	454.345	C30H46O3	[M-H]-	Betulonic acid	Terpenoids	Triterpene	4481-62-3	3	84297	87273	357280	19243	21817	64324	11373	12269	11131	99674	99688	99102	--	--
pmp000263	455.35	409.35	454.345	C30H46O3	[M+H]+	Sanguisorbigenin	Terpenoids	Triterpene	-	2	29988	28875	11539	27849	19298	21616	30568	17513	21618	25694	18257	24120	--	--
Zmjp011592	455.35	437.34	454.345	C30H46O3	[M+H]+	Kanerodione	Terpenoids	Triterpene	-	2	546420	780730	777130	327110	494940	502530	11261	32746	38289	516280	512320	515540	--	--
Lmyn012771	453.34	453.34	454.345	C30H46O3	[M-H]-	Moronic acid	Terpenoids	Triterpene	6713-27-5	3	77754	78324	354730	16550	21820	60357	9383.8	11501	8721.1	96082	90277	88611	--	--
Hmbn004734	455.32	455.32	456.325	C29H44O4	[M-H]-	30-Norhederagenin	Terpenoids	Triterpene	117654-06-5	3	28580	178550	80138	11564	38928	58119	9	11389	9	32480	36136	35238	--	--
pmn001700	455.35	455.35	456.36	C30H48O3	[M-H]-	24,30-Dihydroxy-12(13)-enolupinol	Terpenoids	Triterpene	-	2	3602500	6232500	5016900	2510100	2976000	2488200	2172900	2154300	1750400	3602100	4336000	3513500	--	--
MWSmce052	455.36	455.36	456.36	C30H48O3	[M-H]-	3-Epiursolic acid	Terpenoids	Triterpene	989-30-0	3	8547100	4564500	4931900	10253000	18217000	16465000	16232000	11872000	8537800	21624000	23548000	23847000	--	--
mws1389	455.35	407.3	456.36	C30H48O3	[M-H]-	Oleanolic acid	Terpenoids	Triterpene	508-02-1	3	1486.4	2115	2277.9	980.44	620.59	1324.4	830.47	646.7	762.51	1348.9	1805.6	1602.3	C17148	--
HJN110	455.36	455.36	456.36	C30H48O3	[M-H]-	Betulinic acid	Terpenoids	Triterpene	472-15-1	2	5194800	9439200	8239100	3686200	4626500	4292000	2875100	3286000	2871500	5050700	6196100	5236400	C08619	--
mws4053	455.35	455.35	456.36	C30H48O3	[M-H]-	Ursolic acid	Terpenoids	Triterpene	77-52-1	3	5342400	8991400	7156200	3849500	3998100	4318500	2849200	3250300	2542800	4134200	5394700	5547700	C08988	--
Zmjp013616	459.38	423.36	458.376	C30H50O3	[M+H]+	12,13-Dihydroursolic acid	Terpenoids	Triterpene	-	3	31401	24808	440450	16156	10715	92225	406.19	1718.8	1385.8	76270	64607	77094	--	--
Lmsn013282	469.33	407.33	470.34	C30H46O4	[M-H]-	Pomonic Acid	Terpenoids	Triterpene	13849-90-6	1	1230.3	1362.3	2484.3	793.95	795.42	1171.3	979.17	1464.9	1219.9	1323.6	1313.4	1210.3	--	--
pmn001704	469.33	423.33	470.34	C30H46O4	[M-H]-	2,3-Dihydroxy-5(6),12(13)-diene-ursolic acid	Terpenoids	Triterpene	-	3	87616	79461	167210	45917	25127	122350	25459	19947	20685	63736	66210	65304	--	--
Lmyn012274	469.33	469.33	470.34	C30H46O4	[M-H]-	Semimoronic acid	Terpenoids	Triterpene	102053-38-3	3	11091	46222	26463	22692	20574	25148	59823	22385	52474	28788	28122	27699	--	--
Hmjn008136	469.33	469.33	470.34	C30H46O4	[M-H]-	Camaldulenic acid	Terpenoids	Triterpene	71850-15-2	2	2081400	1954700	4427200	1230100	629110	3082200	754970	570070	540080	1651200	1738000	1718000	--	--
mws1610	471.35	471.35	472.355	C30H48O4	[M-H]-	Maslinic acid*	Terpenoids	Triterpene	4373-41-5	1	17976000	21800000	20456000	14654000	16110000	20543000	148910	1561000	1877000	19201000	18477000	18861000	C16939	--
MWSmce560	471.35	441.33	472.355	C30H48O4	[M-H]-	23-Hydroxybetulinic acid	Terpenoids	Triterpene	85999-40-2	3	45352	95479	154000	19850	44838	128380	2320.9	3103.4	2998.5	49022	54218	54066	--	--
Zmpn008194	471.35	471.35	472.355	C30H48O4	[M-H]-	Corosolic acid*	Terpenoids	Triterpene	4547-24-4	1	8083400	8562800	10522000	5059200	5793400	7838300	65311	422670	448350	6667800	7472900	6750100	--	--
MWSmce312	471.35	393.31	472.355	C30H48O4	[M-H]-	Hederagenin	Terpenoids	Triterpene	465-99-6	3	3566.2	2908.1	4576.1	1880.8	838.04	4000.4	9	9	9	2038.5	3172.6	2391.8	--	--
Lmzn006024	483.31	483.31	484.319	C30H44O5	[M-H]-	Zizyberanal acid	Terpenoids	Triterpene	1167421-91-1	3	118950	84826	159900	16815	11355	24166	9	9	9	28045	26862	26155	--	--
pmp000444	487.34	469.33	486.335	C30H46O5	[M+H]+	27,28-Dicarboxyl ursolic acid	Terpenoids	Triterpene	-	3	7773.2	10084	19765	3211	6628.7	19571	5221.7	8955	6564.3	11244	12082	10389	--	--
Li512114	485.36	453.34	486.371	C31H50O4	[M-H]-	Corosolic Acid Methyl Ester	Terpenoids	Triterpene	4518-70-1	3	119990	134640	172560	80448	38983	196180	28020	28880	29306	82333	77302	76839	--	--
pmn001591	487.34	469.3	488.35	C30H48O5	[M-H]-	Rutundic acid	Terpenoids	Triterpene	20137-37-5	3	145850	218780	585770	154760	113560	437320	133350	145110	126810	249060	206800	240480	--	--
Smpn009230	487.34	487.34	488.35	C30H48O5	[M-H]-	2α,3α,23-trihydroxyolean-12-en-28-oic acid	Terpenoids	Triterpene	-	3	36901000	44200000	48989000	34119000	33506000	42662000	2755900	5557300	6964000	39143000	35539000	36351000	--	--
Hmjn003948	487.35	487.35	488.35	C30H48O5	[M-H]-	Madasiatic acid	Terpenoids	Triterpene	26532-66-1	2	43625000	54622000	69004000	36738000	36464000	51755000	1919200	4411000	5990300	43581000	41609000	42175000	--	--
MWSmce394	487.34	469.33	488.35	C30H48O5	[M-H]-	Tormentic acid	Terpenoids	Triterpene	13850-16-3	3	32521	40779	199230	18549	14761	111420	7980.4	6692.5	7299.3	61105	62244	64153	--	--
pmp000269	489.36	407.33	488.35	C30H48O5	[M+H]+	Arjunic Acid	Terpenoids	Triterpene	31298-06-3	3	442990	576070	666020	449630	345870	635920	4088	36884	55737	457730	481560	462070	--	--
Lmsn009900	501.32	453.3	502.329	C30H46O6	[M-H]-	1β-Hydroxy-2-oxopomolic acid	Terpenoids	Triterpene	217466-37-0	1	7679	4834.5	17648	4727.6	3797.4	5484.9	238.04	9	491.33	4662.4	5664.7	5251.1	--	--
pmp000271	505.35	423.33	504.345	C30H48O6	[M+H]+	1β,2α,3α,19α-Tetrahydroxyurs-12-en-28-oic acid*	Terpenoids	Triterpene	120211-98-5	3	4981.6	5851.8	11572	4724.6	2235.2	12841	9	9	9	5690.7	5371.1	4925.7	--	--
Cmcp006262	505.35	423.33	504.345	C30H48O6	[M+H]+	Roxburic Acid*	Terpenoids	Triterpene	108657-25-6	3	15579	20969	106140	17476	21171	38490	9	9	9	21705	20194	26591	--	--
Hmhn007023	503.34	485.33	504.345	C30H48O6	[M-H]-	2α,3α,19α-Trihydroxyursolic acid*	Terpenoids	Triterpene	-	1	43218	46603	213270	35607	16533	137590	14140	11385	7487.1	60361	67131	63529	--	--
Hmln003605	503.34	485.33	504.346	C30H48O6	[M-H]-	Myrianthic acid	Terpenoids	Triterpene	89786-84-5	2	43136	50781	217500	35220	15750	141930	12319	12926	4778.6	64557	63840	60745	--	--
Lmsn008888	517.32	407.3	518.324	C30H46O7	[M-H]-	2α,3β,19α-Trihydroxyolean-12-en-23,28-dioic acid	Terpenoids	Triterpene	-	3	2007.9	5042.3	13272	1273.3	724.89	8388.8	9	9	9	3160.9	2693.8	3612.5	--	--
Smpp011773	619.39	147.04	618.392	C39H54O6	[M+H]+	3β-O-cis-p-Coumaroyl-2α-hydroxy-12-ursen-28-oic acid	Terpenoids	Triterpene	-	1	92715	260800	207650	29534	119100	78117	138.42	2103	2148.7	100890	92173	96574	--	--
Smpp012073	619.39	147.04	618.392	C39H54O6	[M+H]+	Jacoumaric Acid	Terpenoids	Triterpene	63303-42-4	1	79540	170370	155660	20782	90640	59614	9	657.55	1379.2	76372	85708	78109	--	--
pmp000781	619.4	437.34	618.392	C39H54O6	[M+H]+	p-Coumaroyleuscaphic acid	Terpenoids	Triterpene	-	1	349950	1038900	683500	108040	441740	273480	769.28	5615.1	6514.1	300210	347500	358140	--	--
Smpp009887	635.39	147.04	634.387	C39H54O7	[M+H]+	3-O-trans-p-coumaroylrotundic acid	Terpenoids	Triterpene	-	2	950980	1605200	1788900	433090	694880	863660	1129.9	19391	25514	814770	825500	830800	--	--
Smpp009685	651.38	163.03	650.382	C39H54O8	[M+H]+	3-O-trans-cafeoyltormentic acid	Terpenoids	Triterpene	-	2	17126	36310	22259	8014.5	13686	10185	9	9	9	15302	14646	13623	--	--
pmn001506	617.41	455.4	618.413	C36H58O8	[M-H]-	Oleanolic acid-3-O-glucoside	Terpenoids	Triterpene Saponin	3391-80-8	3	208.02	59.92	103.68	1922.3	406.45	2162.1	4507.1	1869.4	2653.3	1245.7	1423.7	1639.8	--	--
